# Supplementary material for: Transcriptome Analysis of Alcohol Drinking in Non-Dependent and Dependent Mice Following Repeated Cycles of Forced Swim Stress Exposure
Source: Brain Sci. 2020 May 2;10(5):275. doi: 10.3390/brainsci10050275 (PMC7288165; doi:10.3390/brainsci10050275)
Supplement: Supplementary file 1 [file brainsci-10-00275-s001.zip]

Archive with 1 entries (1 files):
- brainsci-758942-supplementary.xlsx
