# Supplementary material for: Transcriptome Analysis of Alcohol Drinking in Non-Dependent and Dependent Mice Following Repeated Cycles of Forced Swim Stress Exposure
Source: Brain Sci. 2020 May 2;10(5):275. doi: 10.3390/brainsci10050275 (PMC7288165; doi:10.3390/brainsci10050275)
Supplement: Supplementary file 1 [file brainsci-10-00275-s001.zip › brainsci-758942-supplementary.xlsx]

## Sheet: Increased
Group	Time	Gene Set Library	Name	p-value	Number of Genes
AIR	000-hr	PPI_Hub_Proteins	FYN	1.7e-05	93
AIR	000-hr	PPI_Hub_Proteins	YWHAE	0.000119	49
AIR	000-hr	PPI_Hub_Proteins	CALM1	0.000489	79
AIR	000-hr	PPI_Hub_Proteins	SFN	0.000503	38
AIR	000-hr	PPI_Hub_Proteins	MAPK1	0.000588	85
AIR	000-hr	PPI_Hub_Proteins	DYNLL1	0.00116	38
AIR	000-hr	PPI_Hub_Proteins	ARRB1	0.0116	46
AIR	000-hr	PPI_Hub_Proteins	SHC1	0.0201	37
AIR	000-hr	PPI_Hub_Proteins	FOS	0.0204	43
AIR	000-hr	PPI_Hub_Proteins	RAF1	0.0462	32
AIR	000-hr	NURSA_Human_Endogenous_Complexome	CBC52 (NAT13)	1.12e-07	50
AIR	000-hr	NURSA_Human_Endogenous_Complexome	BL4923 (TRIM29)	9.36e-07	71
AIR	000-hr	NURSA_Human_Endogenous_Complexome	ab_N_YW (RFWD3)	2.16e-06	78
AIR	000-hr	NURSA_Human_Endogenous_Complexome	BL7432 (ZNF326)	4.94e-06	62
AIR	000-hr	NURSA_Human_Endogenous_Complexome	CBC411 (AHCTF1)	1.95e-05	49
AIR	000-hr	NURSA_Human_Endogenous_Complexome	BL1039 (RCOR1)	2.95e-05	66
AIR	000-hr	NURSA_Human_Endogenous_Complexome	BL7558 (UPF1)	6.35e-05	49
AIR	000-hr	NURSA_Human_Endogenous_Complexome	BL6780 (NIPBL)	6.73e-05	61
AIR	000-hr	NURSA_Human_Endogenous_Complexome	BL6998 (ZKSCAN1)	6.94e-05	60
AIR	000-hr	NURSA_Human_Endogenous_Complexome	BL2398 (DDB2)	7.27e-05	76
AIR	000-hr	NURSA_Human_Endogenous_Complexome	BL2784 (PARK7)	0.000105	53
AIR	000-hr	NURSA_Human_Endogenous_Complexome	BL1734 (TBL1XR1)	0.000123	66
AIR	000-hr	NURSA_Human_Endogenous_Complexome	CBC751 (USP9X)	0.000123	35
AIR	000-hr	NURSA_Human_Endogenous_Complexome	BL5428 (ERCC4)	0.000124	77
AIR	000-hr	NURSA_Human_Endogenous_Complexome	BL6598 (FBXW7)	0.000127	60
AIR	000-hr	NURSA_Human_Endogenous_Complexome	BL1832 (NIPBL)	0.00015	35
AIR	000-hr	NURSA_Human_Endogenous_Complexome	BL443 (EP300)	0.00015	39
AIR	000-hr	NURSA_Human_Endogenous_Complexome	CBC752 (USP9X)	0.000156	50
AIR	000-hr	NURSA_Human_Endogenous_Complexome	BL1576 (ESCO1)	0.000192	73
AIR	000-hr	NURSA_Human_Endogenous_Complexome	BL4941 (TRIM3)	0.000213	44
AIR	000-hr	NURSA_Human_Endogenous_Complexome	BL2848 (MED28)	0.000233	52
AIR	000-hr	NURSA_Human_Endogenous_Complexome	BL2608 (HDAC1)	0.000241	67
AIR	000-hr	NURSA_Human_Endogenous_Complexome	BL7502 (VPRBP)	0.000246	66
AIR	000-hr	NURSA_Human_Endogenous_Complexome	BL697 (CC2D1A)	0.000246	85
AIR	000-hr	NURSA_Human_Endogenous_Complexome	CBC41 (NAT10)	0.000273	46
AIR	000-hr	NURSA_Human_Endogenous_Complexome	BL1545 (TTK)	0.000291	57
AIR	000-hr	NURSA_Human_Endogenous_Complexome	BL7683 (RNASEN)	0.000294	45
AIR	000-hr	NURSA_Human_Endogenous_Complexome	a-CCND1 (Ab3) (CCND1)	0.000347	51
AIR	000-hr	NURSA_Human_Endogenous_Complexome	BL2793 (TRIM24)	0.000391	57
AIR	000-hr	NURSA_Human_Endogenous_Complexome	BL2130 (RBM15)	0.000421	48
AIR	000-hr	NURSA_Human_Endogenous_Complexome	BL7041 (NFKB2)	0.000429	62
AIR	000-hr	NURSA_Human_Endogenous_Complexome	BL3434 (CRTC1)	0.000493	66
AIR	000-hr	NURSA_Human_Endogenous_Complexome	BL6198 (NR2F6)	0.000495	34
AIR	000-hr	NURSA_Human_Endogenous_Complexome	BL3964 (PES1)	0.000564	50
AIR	000-hr	NURSA_Human_Endogenous_Complexome	CBC31 (POLDIP3)	0.000612	58
AIR	000-hr	NURSA_Human_Endogenous_Complexome	BL6487 (ERF)	0.000624	67
AIR	000-hr	NURSA_Human_Endogenous_Complexome	BL6413 (BCOR)	0.000641	46
AIR	000-hr	NURSA_Human_Endogenous_Complexome	BL1242 (MAML2)	0.000769	57
AIR	000-hr	NURSA_Human_Endogenous_Complexome	BL1684 (BUB3)	0.000841	53
AIR	000-hr	NURSA_Human_Endogenous_Complexome	BL992 (INCENP)	0.000904	37
AIR	000-hr	NURSA_Human_Endogenous_Complexome	ab70171 (BAT3)	0.000924	57
AIR	000-hr	NURSA_Human_Endogenous_Complexome	N2 (ESCO2)	0.000946	63
AIR	000-hr	NURSA_Human_Endogenous_Complexome	BL5423 (ERCC3)	0.00107	64
AIR	000-hr	NURSA_Human_Endogenous_Complexome	BL405 (RFC3)	0.00116	44
AIR	000-hr	NURSA_Human_Endogenous_Complexome	BL8473 (MADD)	0.00125	33
AIR	000-hr	NURSA_Human_Endogenous_Complexome	BL2731 (SIN3A)	0.00129	59
AIR	000-hr	NURSA_Human_Endogenous_Complexome	BL1858 (TRIP6)	0.00136	37
AIR	000-hr	NURSA_Human_Endogenous_Complexome	BL1777 (C21orf7)	0.00158	32
AIR	000-hr	NURSA_Human_Endogenous_Complexome	BL8106 (AHDC1)	0.00158	78
AIR	000-hr	NURSA_Human_Endogenous_Complexome	JQ007 (MSH6)	0.00166	60
AIR	000-hr	NURSA_Human_Endogenous_Complexome	BL2451 (TGFB1I1)	0.00166	59
AIR	000-hr	NURSA_Human_Endogenous_Complexome	BL5987 (ZNF318)	0.00166	49
AIR	000-hr	NURSA_Human_Endogenous_Complexome	BL1041 (QKI)	0.00169	23
AIR	000-hr	NURSA_Human_Endogenous_Complexome	BL521 (EGLN1)	0.00172	21
AIR	000-hr	NURSA_Human_Endogenous_Complexome	BL1828 (RCN1)	0.0018	31
AIR	000-hr	NURSA_Human_Endogenous_Complexome	BL2850 (MED28)	0.00182	40
AIR	000-hr	NURSA_Human_Endogenous_Complexome	BL1800 (BCL11B)	0.00185	30
AIR	000-hr	NURSA_Human_Endogenous_Complexome	BL2273 (TCF12)	0.00185	57
AIR	000-hr	NURSA_Human_Endogenous_Complexome	BL1745 (CITED1)	0.0019	18
AIR	000-hr	NURSA_Human_Endogenous_Complexome	BL8731 (MLLT1)	0.00197	27
AIR	000-hr	NURSA_Human_Endogenous_Complexome	BL3513 (KDM4A)	0.00202	71
AIR	000-hr	NURSA_Human_Endogenous_Complexome	BL2454 (ZFPM2)	0.00204	53
AIR	000-hr	NURSA_Human_Endogenous_Complexome	BL1461 (MAD2L1)	0.00215	90
AIR	000-hr	NURSA_Human_Endogenous_Complexome	BL169 (TP53)	0.00232	38
AIR	000-hr	NURSA_Human_Endogenous_Complexome	BL7566 (HERC2)	0.00242	48
AIR	000-hr	NURSA_Human_Endogenous_Complexome	BL2839 (UIMC1)	0.00243	56
AIR	000-hr	NURSA_Human_Endogenous_Complexome	BL4912 (PML)	0.00243	55
AIR	000-hr	NURSA_Human_Endogenous_Complexome	BL7633 (COBRA1)	0.00258	50
AIR	000-hr	NURSA_Human_Endogenous_Complexome	BL2792 (TRIM24)	0.003	49
AIR	000-hr	NURSA_Human_Endogenous_Complexome	BL2032 (RFWD2)	0.00341	63
AIR	000-hr	NURSA_Human_Endogenous_Complexome	BL695 (CC2D1A)	0.00353	27
AIR	000-hr	NURSA_Human_Endogenous_Complexome	SC-8408 (CHEK1)	0.00359	15
AIR	000-hr	NURSA_Human_Endogenous_Complexome	BL1462 (MAD2L1)	0.00364	65
AIR	000-hr	NURSA_Human_Endogenous_Complexome	BL7067 (IKBKB)	0.00386	61
AIR	000-hr	NURSA_Human_Endogenous_Complexome	BL1145 (LMO1)	0.00413	33
AIR	000-hr	NURSA_Human_Endogenous_Complexome	BL7137 (CCDC28A)	0.00425	29
AIR	000-hr	NURSA_Human_Endogenous_Complexome	BL1732 (SPEN)	0.00428	37
AIR	000-hr	NURSA_Human_Endogenous_Complexome	BL2581 (RPTOR)	0.00433	40
AIR	000-hr	NURSA_Human_Endogenous_Complexome	BL6647 (EPS15)	0.00456	40
AIR	000-hr	NURSA_Human_Endogenous_Complexome	BL3961 (PES1)	0.00469	70
AIR	000-hr	NURSA_Human_Endogenous_Complexome	BL5431 (ERCC5)	0.00501	60
AIR	000-hr	NURSA_Human_Endogenous_Complexome	BL4911 (PML)	0.00502	70
AIR	000-hr	NURSA_Human_Endogenous_Complexome	BL3131 (PPP2CB)	0.00513	68
AIR	000-hr	NURSA_Human_Endogenous_Complexome	CBC552 (TACC3)	0.00527	50
AIR	000-hr	NURSA_Human_Endogenous_Complexome	BL2588 (NCOR2)	0.0053	36
AIR	000-hr	NURSA_Human_Endogenous_Complexome	a-HAUSP (USP7)	0.00543	61
AIR	000-hr	NURSA_Human_Endogenous_Complexome	BL1569 (TRIM21)	0.00551	34
AIR	000-hr	NURSA_Human_Endogenous_Complexome	BL6076 (CCNE1)	0.00694	47
AIR	000-hr	NURSA_Human_Endogenous_Complexome	CBC332 (ARAF)	0.00698	27
AIR	000-hr	NURSA_Human_Endogenous_Complexome	CBC621 (ZNF687)	0.00712	57
AIR	000-hr	NURSA_Human_Endogenous_Complexome	UHRF2 (UHRF2)	0.0072	19
AIR	000-hr	NURSA_Human_Endogenous_Complexome	BL1012 (ZHX1)	0.00736	47
AIR	000-hr	NURSA_Human_Endogenous_Complexome	BL2094 (MSH2)	0.00749	63
AIR	000-hr	NURSA_Human_Endogenous_Complexome	BL8779 (SEPT9)	0.00805	34
AIR	000-hr	NURSA_Human_Endogenous_Complexome	BL282 (RFC4)	0.00815	21
AIR	000-hr	NURSA_Human_Endogenous_Complexome	BL4950 (HMGN3)	0.0087	44
AIR	000-hr	NURSA_Human_Endogenous_Complexome	CBC32 (POLDIP3)	0.00909	52
AIR	000-hr	NURSA_Human_Endogenous_Complexome	BL462 (RBM39)	0.00921	27
AIR	000-hr	NURSA_Human_Endogenous_Complexome	BL1914 (RBBP8)	0.00957	30
AIR	000-hr	NURSA_Human_Endogenous_Complexome	BL7472 (ADRM1)	0.00959	38
AIR	000-hr	NURSA_Human_Endogenous_Complexome	BL1856 (RBM14)	0.0114	33
AIR	000-hr	NURSA_Human_Endogenous_Complexome	BL2238 (KIAA1429)	0.0115	22
AIR	000-hr	NURSA_Human_Endogenous_Complexome	BL275 (RFC2)	0.0118	31
AIR	000-hr	NURSA_Human_Endogenous_Complexome	BL6443 (CCNT2)	0.0124	52
AIR	000-hr	NURSA_Human_Endogenous_Complexome	BL2031 (RFWD2)	0.013	70
AIR	000-hr	NURSA_Human_Endogenous_Complexome	BL1232 (BRD8)	0.0135	17
AIR	000-hr	NURSA_Human_Endogenous_Complexome	BL4914 (TRIM16)	0.0147	60
AIR	000-hr	NURSA_Human_Endogenous_Complexome	BL756 (CSNK2A2)	0.0152	40
AIR	000-hr	NURSA_Human_Endogenous_Complexome	BL2388 (CUL4A)	0.0155	24
AIR	000-hr	NURSA_Human_Endogenous_Complexome	BL5901 (MARVELD2)	0.0161	24
AIR	000-hr	NURSA_Human_Endogenous_Complexome	BL4783 (AKT1S1)	0.0162	40
AIR	000-hr	NURSA_Human_Endogenous_Complexome	BL2445 (SAFB)	0.0166	44
AIR	000-hr	NURSA_Human_Endogenous_Complexome	BL3342 (EVI5)	0.0175	44
AIR	000-hr	NURSA_Human_Endogenous_Complexome	BL3463 (CASC5)	0.0177	42
AIR	000-hr	NURSA_Human_Endogenous_Complexome	BL2587 (NCOR2)	0.0179	36
AIR	000-hr	NURSA_Human_Endogenous_Complexome	BL7903 (C16orf53)	0.018	29
AIR	000-hr	NURSA_Human_Endogenous_Complexome	SC-14031 (FOXH1)	0.0182	35
AIR	000-hr	NURSA_Human_Endogenous_Complexome	BL5424 (ERCC3)	0.0196	44
AIR	000-hr	NURSA_Human_Endogenous_Complexome	BL1095 (DYRK2)	0.0204	31
AIR	000-hr	NURSA_Human_Endogenous_Complexome	a-PARC (CUL9)	0.0214	22
AIR	000-hr	NURSA_Human_Endogenous_Complexome	BL3200 (SIRT1)	0.0218	42
AIR	000-hr	NURSA_Human_Endogenous_Complexome	BL5618 (DAXX)	0.0221	25
AIR	000-hr	NURSA_Human_Endogenous_Complexome	BL6202 (ESRRA)	0.0227	49
AIR	000-hr	NURSA_Human_Endogenous_Complexome	BL2727 (SCAND1)	0.0231	10
AIR	000-hr	NURSA_Human_Endogenous_Complexome	BL750 (PELP1)	0.0248	16
AIR	000-hr	NURSA_Human_Endogenous_Complexome	BL2844 (MED12)	0.0256	21
AIR	000-hr	NURSA_Human_Endogenous_Complexome	BL2693 (PRMT1)	0.0268	47
AIR	000-hr	NURSA_Human_Endogenous_Complexome	MBNL1 (MBNL1)	0.0271	16
AIR	000-hr	NURSA_Human_Endogenous_Complexome	UHRF1 (UHRF2)	0.0283	33
AIR	000-hr	NURSA_Human_Endogenous_Complexome	BL7649 (MAP4K1)	0.0294	15
AIR	000-hr	NURSA_Human_Endogenous_Complexome	BL5049 (POLD3)	0.0301	46
AIR	000-hr	NURSA_Human_Endogenous_Complexome	BL3032 (ERBB2)	0.0306	24
AIR	000-hr	NURSA_Human_Endogenous_Complexome	BL3837 (KDM5A)	0.0328	49
AIR	000-hr	NURSA_Human_Endogenous_Complexome	BL1326 (FOXO3)	0.0332	72
AIR	000-hr	NURSA_Human_Endogenous_Complexome	BL2394 (CDT1)	0.0335	45
AIR	000-hr	NURSA_Human_Endogenous_Complexome	BL1882 (DDIT4)	0.0362	20
AIR	000-hr	NURSA_Human_Endogenous_Complexome	BL9468 (CLOCK)	0.0363	26
AIR	000-hr	NURSA_Human_Endogenous_Complexome	BL5021 (CHD1)	0.0363	31
AIR	000-hr	NURSA_Human_Endogenous_Complexome	BL1096 (DYRK2)	0.0388	57
AIR	000-hr	NURSA_Human_Endogenous_Complexome	BL4761 (DLG1)	0.0425	19
AIR	000-hr	NURSA_Human_Endogenous_Complexome	BL9419 (KIAA1804)	0.0439	23
AIR	000-hr	NURSA_Human_Endogenous_Complexome	BL2240 (KIAA1429)	0.0457	13
AIR	000-hr	NURSA_Human_Endogenous_Complexome	BL6534 (TRAF3IP1)	0.0469	44
AIR	000-hr	Reactome_2016	MAPK family signaling cascades_Homo sapiens_R-HSA-5683057	0.000234	59
AIR	000-hr	Reactome_2016	IRS-mediated signalling_Homo sapiens_R-HSA-112399	0.000478	59
AIR	000-hr	Reactome_2016	Insulin receptor signalling cascade_Homo sapiens_R-HSA-74751	0.000583	60
AIR	000-hr	Reactome_2016	IGF1R signaling cascade_Homo sapiens_R-HSA-2428924	0.000622	60
AIR	000-hr	Reactome_2016	Signaling by Type 1 Insulin-like Growth Factor 1 Receptor (IGF1R)_Homo sapiens_R-HSA-2404192	0.000622	60
AIR	000-hr	Reactome_2016	IRS-related events triggered by IGF1R_Homo sapiens_R-HSA-2428928	0.000622	60
AIR	000-hr	Reactome_2016	GRB2 events in EGFR signaling_Homo sapiens_R-HSA-179812	0.00121	49
AIR	000-hr	Reactome_2016	SHC1 events in EGFR signaling_Homo sapiens_R-HSA-180336	0.00121	49
AIR	000-hr	Reactome_2016	SOS-mediated signalling_Homo sapiens_R-HSA-112412	0.00121	49
AIR	000-hr	Reactome_2016	SHC1 events in ERBB4 signaling_Homo sapiens_R-HSA-1250347	0.00121	49
AIR	000-hr	Reactome_2016	RAF/MAP kinase cascade_Homo sapiens_R-HSA-5673001	0.00121	49
AIR	000-hr	Reactome_2016	Signaling by Insulin receptor_Homo sapiens_R-HSA-74752	0.00132	61
AIR	000-hr	Reactome_2016	NCAM signaling for neurite out-growth_Homo sapiens_R-HSA-375165	0.00226	55
AIR	000-hr	Reactome_2016	VEGFR2 mediated cell proliferation_Homo sapiens_R-HSA-5218921	0.00279	52
AIR	000-hr	Reactome_2016	Anchoring of the basal body to the plasma membrane_Homo sapiens_R-HSA-5620912	0.00326	27
AIR	000-hr	Reactome_2016	Semaphorin interactions_Homo sapiens_R-HSA-373755	0.00698	19
AIR	000-hr	Reactome_2016	Signaling by VEGF_Homo sapiens_R-HSA-194138	0.00983	65
AIR	000-hr	Reactome_2016	VEGFA-VEGFR2 Pathway_Homo sapiens_R-HSA-4420097	0.0115	63
AIR	000-hr	Reactome_2016	G alpha (12/13) signalling events_Homo sapiens_R-HSA-416482	0.0159	17
AIR	000-hr	Reactome_2016	Constitutive Signaling by NOTCH1 HD+PEST Domain Mutants_Homo sapiens_R-HSA-2894862	0.0178	16
AIR	000-hr	Reactome_2016	Signaling by NOTCH1 in Cancer_Homo sapiens_R-HSA-2644603	0.0178	16
AIR	000-hr	Reactome_2016	Signaling by NOTCH1 PEST Domain Mutants in Cancer_Homo sapiens_R-HSA-2644602	0.0178	16
AIR	000-hr	Reactome_2016	Constitutive Signaling by NOTCH1 PEST Domain Mutants_Homo sapiens_R-HSA-2644606	0.0178	16
AIR	000-hr	Reactome_2016	Signaling by NOTCH1 HD+PEST Domain Mutants in Cancer_Homo sapiens_R-HSA-2894858	0.0178	16
AIR	000-hr	Reactome_2016	Assembly of the primary cilium_Homo sapiens_R-HSA-5617833	0.0239	42
AIR	000-hr	Reactome_2016	Voltage gated Potassium channels_Homo sapiens_R-HSA-1296072	0.0299	15
AIR	000-hr	Reactome_2016	Synthesis of PIPs at the plasma membrane_Homo sapiens_R-HSA-1660499	0.0301	11
AIR	000-hr	Reactome_2016	NOTCH2 intracellular domain regulates transcription_Homo sapiens_R-HSA-2197563	0.0479	6
AIR	000-hr	BioPlex_2017	PIP4K2A	0.000108	26
AIR	000-hr	BioPlex_2017	TRPC4AP	0.000302	12
AIR	000-hr	BioPlex_2017	RHOC	0.00289	6
AIR	000-hr	BioPlex_2017	CPNE5	0.00418	10
AIR	000-hr	BioPlex_2017	CDH19	0.00438	8
AIR	000-hr	BioPlex_2017	RNF19B	0.00524	10
AIR	000-hr	BioPlex_2017	PCDHB11	0.00586	10
AIR	000-hr	BioPlex_2017	PPP2CB	0.0102	10
AIR	000-hr	BioPlex_2017	TP53BP2	0.0291	6
AIR	000-hr	BioPlex_2017	TPM1	0.0343	7
AIR	000-hr	BioPlex_2017	TMEM131	0.0479	5
AIR	000-hr	WikiPathways_2019_Human	Regulation of Microtubule Cytoskeleton WP2038	6.06e-05	18
AIR	000-hr	WikiPathways_2019_Human	Regulation of Actin Cytoskeleton WP51	0.000137	37
AIR	000-hr	WikiPathways_2019_Human	Insulin Signaling WP481	0.000148	38
AIR	000-hr	WikiPathways_2019_Human	Endoderm Differentiation WP2853	0.00496	35
AIR	000-hr	WikiPathways_2019_Human	G13 Signaling Pathway WP524	0.00524	11
AIR	000-hr	WikiPathways_2019_Human	Wnt/beta-catenin Signaling Pathway in Leukemia WP3658	0.00834	7
AIR	000-hr	WikiPathways_2019_Human	VEGFA-VEGFR2 Signaling Pathway WP3888	0.00918	49
AIR	000-hr	WikiPathways_2019_Human	Genes related to primary cilium development (based on CRISPR) WP4536	0.0136	25
AIR	000-hr	KEGG_2019_Human	Endocytosis	0.00777	51
AIR	000-hr	KEGG_2019_Human	Regulation of actin cytoskeleton	0.0168	42
AIR	000-hr	KEGG_2019_Human	Acute myeloid leukemia	0.017	14
AIR	000-hr	KEGG_2019_Human	Parathyroid hormone synthesis, secretion and action	0.0171	25
AIR	000-hr	KEGG_2019_Human	Phosphatidylinositol signaling system	0.0464	28
AIR	000-hr	KEGG_2019_Mouse	Parathyroid hormone synthesis, secretion and action	0.0185	25
AIR	000-hr	KEGG_2019_Mouse	Regulation of actin cytoskeleton	0.0196	42
AIR	000-hr	KEGG_2019_Mouse	Acute myeloid leukemia	0.0226	14
AIR	000-hr	KEGG_2019_Mouse	Phosphatidylinositol signaling system	0.0434	28
AIR	000-hr	BioPlanet_2019	Insulin signaling pathway	6.53e-05	62
AIR	000-hr	BioPlanet_2019	Signaling events mediated by hepatocyte growth factor receptor (c-Met)	0.000374	22
AIR	000-hr	BioPlanet_2019	Endocytosis	0.00206	45
AIR	000-hr	BioPlanet_2019	Actin cytoskeleton regulation	0.00269	47
AIR	000-hr	BioPlanet_2019	G13 signaling pathway	0.00524	11
AIR	000-hr	BioPlanet_2019	Semaphorin interactions	0.00622	19
AIR	000-hr	BioPlanet_2019	Integrin alpha-2b beta-3 signaling	0.00994	4
AIR	000-hr	BioPlanet_2019	Signaling events mediated by focal adhesion kinase	0.0112	14
AIR	000-hr	BioPlanet_2019	PI3K pathway	0.0113	13
AIR	000-hr	BioPlanet_2019	Epidermal growth factor receptor (EGFR) pathway	0.0114	22
AIR	000-hr	BioPlanet_2019	T cell receptor/Ras pathway	0.014	5
AIR	000-hr	BioPlanet_2019	PDGFB signaling pathway	0.0198	28
AIR	000-hr	BioPlanet_2019	Phosphatidylinositol metabolism	0.0231	13
AIR	000-hr	BioPlanet_2019	PIP biosynthesis at the plasma membrane	0.0263	10
AIR	000-hr	BioPlanet_2019	Cell differentiation by G alpha (i/o) pathway inferred from mouse Neuro2A model	0.0299	14
AIR	000-hr	BioPlanet_2019	Voltage-gated potassium channels	0.0299	15
AIR	000-hr	BioPlanet_2019	Acute myeloid leukemia	0.0461	12
AIR	000-hr	BioPlanet_2019	Integrin signaling pathway	0.0472	31
AIR	000-hr	BioPlanet_2019	Phosphatidylinositol signaling system	0.0476	22
AIR	000-hr	Jensen_TISSUES	Frontal_lobe	5.41e-18	1736
AIR	000-hr	Jensen_TISSUES	Brain	1.24e-14	1977
AIR	000-hr	Jensen_TISSUES	Eye	8.98e-13	857
AIR	000-hr	Jensen_TISSUES	Spinal_cord	1.1e-08	1658
AIR	000-hr	Jensen_TISSUES	Uterus	1.07e-06	1843
AIR	000-hr	Jensen_TISSUES	BTO:0005453	4.08e-05	1028
AIR	000-hr	Jensen_TISSUES	Adipose_tissue	0.000177	1726
AIR	000-hr	Jensen_TISSUES	Blood_platelet	0.0038	800
AIR	000-hr	Jensen_TISSUES	ZR-75-30_cell	0.0055	6
AIR	000-hr	Jensen_TISSUES	EB-1_cell	0.0113	15
AIR	000-hr	Jensen_TISSUES	COS-7_cell	0.0151	4
AIR	000-hr	Jensen_COMPARTMENTS	Glutamatergic_synapse	4.66e-08	75
AIR	000-hr	Jensen_COMPARTMENTS	Cytosol	5.1e-05	634
AIR	000-hr	Jensen_COMPARTMENTS	Node_of_Ranvier	0.000137	7
AIR	000-hr	Jensen_COMPARTMENTS	Cytoplasm	0.000164	777
AIR	000-hr	Jensen_COMPARTMENTS	Cytoplasmic_part	0.000164	777
AIR	000-hr	Jensen_COMPARTMENTS	Mating_projection	0.000459	21
AIR	000-hr	Jensen_COMPARTMENTS	Grb2-Sos_complex	0.00191	14
AIR	000-hr	Jensen_COMPARTMENTS	Intracellular_organelle_part	0.00217	357
AIR	000-hr	Jensen_COMPARTMENTS	Presynaptic_active_zone	0.00275	12
AIR	000-hr	Jensen_COMPARTMENTS	Cytoskeletal_part	0.00323	153
AIR	000-hr	Jensen_COMPARTMENTS	Cytoskeleton	0.00469	181
AIR	000-hr	Jensen_COMPARTMENTS	Intracellular_non-membrane-bounded_organelle	0.00488	348
AIR	000-hr	Jensen_COMPARTMENTS	non-membrane-bounded_organelle	0.00488	348
AIR	000-hr	Jensen_COMPARTMENTS	Pericentriolar_material	0.00691	5
AIR	000-hr	Jensen_COMPARTMENTS	cell-cell_adherens_junction	0.0082	63
AIR	000-hr	Jensen_COMPARTMENTS	Meiotic_spindle_pole	0.00994	3
AIR	000-hr	Jensen_COMPARTMENTS	Cytoplasmic_region	0.0104	56
AIR	000-hr	Jensen_COMPARTMENTS	TORC1_complex	0.0429	66
AIR	000-hr	GO_Biological_Process_2018	regulation of dendritic spine development (GO:0060998)	0.000272	11
AIR	000-hr	GO_Biological_Process_2018	regulation of supramolecular fiber organization (GO:1902903)	0.000403	11
AIR	000-hr	GO_Biological_Process_2018	peptidyl-serine modification (GO:0018209)	0.000422	42
AIR	000-hr	GO_Biological_Process_2018	axonogenesis (GO:0007409)	0.00116	56
AIR	000-hr	GO_Biological_Process_2018	peptidyl-threonine modification (GO:0018210)	0.00153	25
AIR	000-hr	GO_Biological_Process_2018	excitatory postsynaptic potential (GO:0060079)	0.00202	7
AIR	000-hr	GO_Biological_Process_2018	chemical synaptic transmission, postsynaptic (GO:0099565)	0.00212	9
AIR	000-hr	GO_Biological_Process_2018	regulation of postsynaptic membrane potential (GO:0060078)	0.00212	9
AIR	000-hr	GO_Biological_Process_2018	regulation of cell-substrate junction assembly (GO:0090109)	0.00289	8
AIR	000-hr	GO_Biological_Process_2018	peptidyl-threonine phosphorylation (GO:0018107)	0.00304	18
AIR	000-hr	GO_Biological_Process_2018	regulation of cell morphogenesis (GO:0022604)	0.00341	13
AIR	000-hr	GO_Biological_Process_2018	regulation of neuroblast proliferation (GO:1902692)	0.0037	4
AIR	000-hr	GO_Biological_Process_2018	axon guidance (GO:0007411)	0.00413	42
AIR	000-hr	GO_Biological_Process_2018	MAPK cascade (GO:0000165)	0.0047	60
AIR	000-hr	GO_Biological_Process_2018	negative regulation of supramolecular fiber organization (GO:1902904)	0.00474	16
AIR	000-hr	GO_Biological_Process_2018	positive regulation of dendrite extension (GO:1903861)	0.00529	6
AIR	000-hr	GO_Biological_Process_2018	positive regulation of nuclear-transcribed mRNA poly(A) tail shortening (GO:0060213)	0.00549	6
AIR	000-hr	GO_Biological_Process_2018	regulation of nuclear-transcribed mRNA poly(A) tail shortening (GO:0060211)	0.00549	6
AIR	000-hr	GO_Biological_Process_2018	regulation of adherens junction organization (GO:1903391)	0.00691	8
AIR	000-hr	GO_Biological_Process_2018	regulation of dendrite extension (GO:1903859)	0.00691	6
AIR	000-hr	GO_Biological_Process_2018	actomyosin structure organization (GO:0031032)	0.0119	17
AIR	000-hr	GO_Biological_Process_2018	regulation of cytoplasmic transport (GO:1903649)	0.0151	3
AIR	000-hr	GO_Biological_Process_2018	negative regulation of telomerase activity (GO:0051974)	0.0151	4
AIR	000-hr	GO_Biological_Process_2018	microtubule nucleation by microtubule organizing center (GO:0051418)	0.0151	4
AIR	000-hr	GO_Biological_Process_2018	protein dephosphorylation (GO:0006470)	0.0161	34
AIR	000-hr	GO_Biological_Process_2018	vesicle-mediated transport (GO:0016192)	0.0163	76
AIR	000-hr	GO_Biological_Process_2018	post-Golgi vesicle-mediated transport (GO:0006892)	0.022	15
AIR	000-hr	GO_Biological_Process_2018	regulation of anatomical structure morphogenesis (GO:0022603)	0.0316	23
AIR	000-hr	GO_Biological_Process_2018	negative regulation of intracellular signal transduction (GO:1902532)	0.0378	33
AIR	000-hr	GO_Biological_Process_2018	mitochondrion distribution (GO:0048311)	0.0379	4
AIR	000-hr	GO_Biological_Process_2018	protein localization to organelle (GO:0033365)	0.0434	23
AIR	000-hr	GO_Biological_Process_2018	negative regulation of small GTPase mediated signal transduction (GO:0051058)	0.0442	11
AIR	000-hr	GO_Biological_Process_2018	protein localization to chromosome (GO:0034502)	0.0442	7
AIR	000-hr	GO_Biological_Process_2018	negative regulation of microtubule polymerization or depolymerization (GO:0031111)	0.0442	8
AIR	000-hr	GO_Molecular_Function_2018	RNA polymerase II regulatory region sequence-specific DNA binding (GO:0000977)	5.09e-05	89
AIR	000-hr	GO_Molecular_Function_2018	kinase binding (GO:0019900)	0.00036	84
AIR	000-hr	GO_Molecular_Function_2018	RNA polymerase II regulatory region DNA binding (GO:0001012)	0.000478	45
AIR	000-hr	GO_Molecular_Function_2018	SUMO binding (GO:0032183)	0.000912	6
AIR	000-hr	GO_Molecular_Function_2018	phosphoprotein phosphatase activity (GO:0004721)	0.00155	33
AIR	000-hr	GO_Molecular_Function_2018	phosphatidylinositol phosphate kinase activity (GO:0016307)	0.00289	7
AIR	000-hr	GO_Molecular_Function_2018	protein kinase binding (GO:0019901)	0.00457	99
AIR	000-hr	GO_Molecular_Function_2018	purine ribonucleoside triphosphate binding (GO:0035639)	0.0151	69
AIR	000-hr	GO_Molecular_Function_2018	ligand-dependent nuclear receptor transcription coactivator activity (GO:0030374)	0.017	17
AIR	000-hr	GO_Molecular_Function_2018	syntaxin-1 binding (GO:0017075)	0.0181	6
AIR	000-hr	miRTarBase_2017	hsa-miR-92a-3p	3.31e-08	236
AIR	000-hr	miRTarBase_2017	mmu-miR-181a-5p	5.52e-08	114
AIR	000-hr	miRTarBase_2017	hsa-miR-195-5p	1e-07	127
AIR	000-hr	miRTarBase_2017	hsa-miR-519b-3p	2.12e-06	68
AIR	000-hr	miRTarBase_2017	hsa-miR-17-5p	2.96e-06	203
AIR	000-hr	miRTarBase_2017	hsa-miR-519a-3p	3.2e-06	69
AIR	000-hr	miRTarBase_2017	hsa-miR-519c-3p	3.47e-06	69
AIR	000-hr	miRTarBase_2017	mmu-miR-26a-5p	8.24e-06	92
AIR	000-hr	miRTarBase_2017	hsa-miR-424-5p	1.3e-05	94
AIR	000-hr	miRTarBase_2017	hsa-miR-26a-5p	2.06e-05	85
AIR	000-hr	miRTarBase_2017	hsa-miR-497-5p	2.49e-05	93
AIR	000-hr	miRTarBase_2017	hsa-miR-16-5p	3.14e-05	265
AIR	000-hr	miRTarBase_2017	hsa-miR-708-5p	3.53e-05	27
AIR	000-hr	miRTarBase_2017	hsa-miR-20a-5p	4.3e-05	178
AIR	000-hr	miRTarBase_2017	hsa-miR-15a-5p	5.2e-05	127
AIR	000-hr	miRTarBase_2017	mmu-miR-149-5p	5.54e-05	86
AIR	000-hr	miRTarBase_2017	hsa-miR-106b-5p	5.87e-05	182
AIR	000-hr	miRTarBase_2017	hsa-miR-93-5p	8.26e-05	196
AIR	000-hr	miRTarBase_2017	hsa-miR-125b-5p	0.000105	83
AIR	000-hr	miRTarBase_2017	hsa-miR-32-5p	0.000125	100
AIR	000-hr	miRTarBase_2017	hsa-miR-205-5p	0.000181	45
AIR	000-hr	miRTarBase_2017	hsa-miR-410-3p	0.000183	50
AIR	000-hr	miRTarBase_2017	hsa-miR-1468-3p	0.000282	51
AIR	000-hr	miRTarBase_2017	hsa-miR-4462	0.000297	9
AIR	000-hr	miRTarBase_2017	hsa-miR-3942-5p	0.000374	16
AIR	000-hr	miRTarBase_2017	hsa-miR-6838-5p	0.00038	81
AIR	000-hr	miRTarBase_2017	hsa-miR-20b-5p	0.000401	151
AIR	000-hr	miRTarBase_2017	hsa-miR-519d-3p	0.000415	149
AIR	000-hr	miRTarBase_2017	hsa-miR-4668-3p	0.000461	38
AIR	000-hr	miRTarBase_2017	hsa-miR-4703-5p	0.000495	16
AIR	000-hr	miRTarBase_2017	hsa-miR-5089-3p	0.000816	12
AIR	000-hr	miRTarBase_2017	hsa-miR-548aw	0.00116	54
AIR	000-hr	miRTarBase_2017	hsa-miR-3163	0.00119	63
AIR	000-hr	miRTarBase_2017	hsa-miR-130b-3p	0.00134	100
AIR	000-hr	miRTarBase_2017	hsa-miR-606	0.00136	15
AIR	000-hr	miRTarBase_2017	hsa-miR-5698	0.00166	87
AIR	000-hr	miRTarBase_2017	hsa-miR-636	0.00169	28
AIR	000-hr	miRTarBase_2017	hsa-miR-34a-5p	0.002	129
AIR	000-hr	miRTarBase_2017	hsa-miR-605-5p	0.00201	28
AIR	000-hr	miRTarBase_2017	hsa-miR-185-3p	0.00221	25
AIR	000-hr	miRTarBase_2017	hsa-miR-802	0.00268	20
AIR	000-hr	miRTarBase_2017	hsa-miR-6825-5p	0.00283	75
AIR	000-hr	miRTarBase_2017	hsa-miR-200b-3p	0.00309	48
AIR	000-hr	miRTarBase_2017	hsa-miR-324-3p	0.00313	58
AIR	000-hr	miRTarBase_2017	hsa-miR-4658	0.00433	16
AIR	000-hr	miRTarBase_2017	hsa-miR-30b-5p	0.00489	78
AIR	000-hr	miRTarBase_2017	hsa-miR-6790-5p	0.0049	16
AIR	000-hr	miRTarBase_2017	hsa-miR-7111-5p	0.00499	50
AIR	000-hr	miRTarBase_2017	hsa-miR-3121-3p	0.00536	32
AIR	000-hr	miRTarBase_2017	hsa-miR-135a-5p	0.00618	25
AIR	000-hr	miRTarBase_2017	hsa-miR-30a-5p	0.00623	137
AIR	000-hr	miRTarBase_2017	mmu-miR-543-3p	0.00681	10
AIR	000-hr	miRTarBase_2017	hsa-miR-5692a	0.00748	56
AIR	000-hr	miRTarBase_2017	hsa-miR-3679-3p	0.00776	32
AIR	000-hr	miRTarBase_2017	hsa-miR-4272	0.00793	18
AIR	000-hr	miRTarBase_2017	hsa-miR-125a-5p	0.00848	49
AIR	000-hr	miRTarBase_2017	hsa-miR-6839-3p	0.00871	15
AIR	000-hr	miRTarBase_2017	hsa-miR-548e-5p	0.00974	41
AIR	000-hr	miRTarBase_2017	hsa-miR-5579-3p	0.011	15
AIR	000-hr	miRTarBase_2017	mmu-miR-3095-5p	0.014	6
AIR	000-hr	miRTarBase_2017	hsa-miR-4524b-5p	0.0145	38
AIR	000-hr	miRTarBase_2017	hsa-miR-4524a-5p	0.0145	38
AIR	000-hr	miRTarBase_2017	hsa-miR-3182	0.0148	21
AIR	000-hr	miRTarBase_2017	hsa-miR-646	0.0194	45
AIR	000-hr	miRTarBase_2017	hsa-miR-30d-5p	0.0194	66
AIR	000-hr	miRTarBase_2017	hsa-miR-208a-5p	0.0214	23
AIR	000-hr	miRTarBase_2017	hsa-miR-30e-5p	0.0216	67
AIR	000-hr	miRTarBase_2017	hsa-miR-208b-5p	0.023	23
AIR	000-hr	miRTarBase_2017	hsa-miR-4652-3p	0.0246	24
AIR	000-hr	miRTarBase_2017	hsa-miR-183-5p	0.0251	63
AIR	000-hr	miRTarBase_2017	hsa-miR-4688	0.0316	26
AIR	000-hr	miRTarBase_2017	hsa-miR-545-5p	0.0389	23
AIR	000-hr	miRTarBase_2017	hsa-miR-93-3p	0.0417	49
AIR	000-hr	miRTarBase_2017	hsa-miR-1180-3p	0.0455	17
AIR	072-hr	PPI_Hub_Proteins	CALM1	2.79e-06	79
AIR	072-hr	PPI_Hub_Proteins	FYN	0.000276	93
AIR	072-hr	PPI_Hub_Proteins	FOS	0.000612	43
AIR	072-hr	PPI_Hub_Proteins	DYNLL1	0.00158	38
AIR	072-hr	PPI_Hub_Proteins	YWHAE	0.00315	49
AIR	072-hr	PPI_Hub_Proteins	MAPK1	0.00742	85
AIR	072-hr	PPI_Hub_Proteins	SHC1	0.0139	37
AIR	072-hr	PPI_Hub_Proteins	ARRB1	0.0143	46
AIR	072-hr	PPI_Hub_Proteins	RAF1	0.0183	32
AIR	072-hr	PPI_Hub_Proteins	SFN	0.0481	38
AIR	072-hr	NURSA_Human_Endogenous_Complexome	BL1856 (RBM14)	3.56e-05	33
AIR	072-hr	NURSA_Human_Endogenous_Complexome	BL1012 (ZHX1)	3.98e-05	47
AIR	072-hr	NURSA_Human_Endogenous_Complexome	BL6487 (ERF)	4.28e-05	67
AIR	072-hr	NURSA_Human_Endogenous_Complexome	BL6534 (TRAF3IP1)	0.000236	44
AIR	072-hr	NURSA_Human_Endogenous_Complexome	BL1858 (TRIP6)	0.000262	37
AIR	072-hr	NURSA_Human_Endogenous_Complexome	BL7432 (ZNF326)	0.000316	62
AIR	072-hr	NURSA_Human_Endogenous_Complexome	BL7633 (COBRA1)	0.000362	50
AIR	072-hr	NURSA_Human_Endogenous_Complexome	a-CCND1 (Ab3) (CCND1)	0.000464	51
AIR	072-hr	NURSA_Human_Endogenous_Complexome	CBC621 (ZNF687)	0.0005	57
AIR	072-hr	NURSA_Human_Endogenous_Complexome	BL1828 (RCN1)	0.000615	31
AIR	072-hr	NURSA_Human_Endogenous_Complexome	BL2693 (PRMT1)	0.000652	47
AIR	072-hr	NURSA_Human_Endogenous_Complexome	BL6198 (NR2F6)	0.000653	34
AIR	072-hr	NURSA_Human_Endogenous_Complexome	BL7472 (ADRM1)	0.000707	38
AIR	072-hr	NURSA_Human_Endogenous_Complexome	BL275 (RFC2)	0.000873	31
AIR	072-hr	NURSA_Human_Endogenous_Complexome	BL2581 (RPTOR)	0.00096	40
AIR	072-hr	NURSA_Human_Endogenous_Complexome	BL2398 (DDB2)	0.00105	76
AIR	072-hr	NURSA_Human_Endogenous_Complexome	BL5901 (MARVELD2)	0.00119	24
AIR	072-hr	NURSA_Human_Endogenous_Complexome	BL5428 (ERCC4)	0.00122	77
AIR	072-hr	NURSA_Human_Endogenous_Complexome	BL7566 (HERC2)	0.00125	48
AIR	072-hr	NURSA_Human_Endogenous_Complexome	BL2454 (ZFPM2)	0.00153	53
AIR	072-hr	NURSA_Human_Endogenous_Complexome	BL3513 (KDM4A)	0.00181	71
AIR	072-hr	NURSA_Human_Endogenous_Complexome	BL6998 (ZKSCAN1)	0.00198	60
AIR	072-hr	NURSA_Human_Endogenous_Complexome	BL4911 (PML)	0.00206	70
AIR	072-hr	NURSA_Human_Endogenous_Complexome	BL5049 (POLD3)	0.00214	46
AIR	072-hr	NURSA_Human_Endogenous_Complexome	N2 (ESCO2)	0.00259	63
AIR	072-hr	NURSA_Human_Endogenous_Complexome	BL8779 (SEPT9)	0.0027	34
AIR	072-hr	NURSA_Human_Endogenous_Complexome	BL4923 (TRIM29)	0.00288	71
AIR	072-hr	NURSA_Human_Endogenous_Complexome	BL6598 (FBXW7)	0.00299	60
AIR	072-hr	NURSA_Human_Endogenous_Complexome	BL1461 (MAD2L1)	0.00304	90
AIR	072-hr	NURSA_Human_Endogenous_Complexome	BL2848 (MED28)	0.00314	52
AIR	072-hr	NURSA_Human_Endogenous_Complexome	BL697 (CC2D1A)	0.00316	85
AIR	072-hr	NURSA_Human_Endogenous_Complexome	CBC332 (ARAF)	0.00343	27
AIR	072-hr	NURSA_Human_Endogenous_Complexome	BL2445 (SAFB)	0.00364	44
AIR	072-hr	NURSA_Human_Endogenous_Complexome	BL2238 (KIAA1429)	0.00372	22
AIR	072-hr	NURSA_Human_Endogenous_Complexome	BL3342 (EVI5)	0.00392	44
AIR	072-hr	NURSA_Human_Endogenous_Complexome	BL2130 (RBM15)	0.00405	48
AIR	072-hr	NURSA_Human_Endogenous_Complexome	SC-8408 (CHEK1)	0.00423	15
AIR	072-hr	NURSA_Human_Endogenous_Complexome	BL443 (EP300)	0.00429	39
AIR	072-hr	NURSA_Human_Endogenous_Complexome	BL2784 (PARK7)	0.00463	53
AIR	072-hr	NURSA_Human_Endogenous_Complexome	BL6443 (CCNT2)	0.00463	52
AIR	072-hr	NURSA_Human_Endogenous_Complexome	BL2240 (KIAA1429)	0.00464	13
AIR	072-hr	NURSA_Human_Endogenous_Complexome	BL7558 (UPF1)	0.00478	49
AIR	072-hr	NURSA_Human_Endogenous_Complexome	CBC751 (USP9X)	0.00484	35
AIR	072-hr	NURSA_Human_Endogenous_Complexome	BL1576 (ESCO1)	0.00535	73
AIR	072-hr	NURSA_Human_Endogenous_Complexome	BL1326 (FOXO3)	0.00558	72
AIR	072-hr	NURSA_Human_Endogenous_Complexome	BL1462 (MAD2L1)	0.00576	65
AIR	072-hr	NURSA_Human_Endogenous_Complexome	BL4912 (PML)	0.0064	55
AIR	072-hr	NURSA_Human_Endogenous_Complexome	BL5424 (ERCC3)	0.00658	44
AIR	072-hr	NURSA_Human_Endogenous_Complexome	BL6413 (BCOR)	0.00693	46
AIR	072-hr	NURSA_Human_Endogenous_Complexome	CBC41 (NAT10)	0.00728	46
AIR	072-hr	NURSA_Human_Endogenous_Complexome	BL1041 (QKI)	0.00749	23
AIR	072-hr	NURSA_Human_Endogenous_Complexome	BL1684 (BUB3)	0.00773	53
AIR	072-hr	NURSA_Human_Endogenous_Complexome	BL7683 (RNASEN)	0.00777	45
AIR	072-hr	NURSA_Human_Endogenous_Complexome	BL1569 (TRIM21)	0.00806	34
AIR	072-hr	NURSA_Human_Endogenous_Complexome	UHRF2 (UHRF2)	0.00824	19
AIR	072-hr	NURSA_Human_Endogenous_Complexome	a-PARC (CUL9)	0.00866	22
AIR	072-hr	NURSA_Human_Endogenous_Complexome	BL3837 (KDM5A)	0.00873	49
AIR	072-hr	NURSA_Human_Endogenous_Complexome	BL2731 (SIN3A)	0.00903	59
AIR	072-hr	NURSA_Human_Endogenous_Complexome	BL2608 (HDAC1)	0.00914	67
AIR	072-hr	NURSA_Human_Endogenous_Complexome	BL1039 (RCOR1)	0.00951	66
AIR	072-hr	NURSA_Human_Endogenous_Complexome	CBC552 (TACC3)	0.00976	50
AIR	072-hr	NURSA_Human_Endogenous_Complexome	BL5431 (ERCC5)	0.00993	60
AIR	072-hr	NURSA_Human_Endogenous_Complexome	BL5423 (ERCC3)	0.00995	64
AIR	072-hr	NURSA_Human_Endogenous_Complexome	BL2394 (CDT1)	0.01	45
AIR	072-hr	NURSA_Human_Endogenous_Complexome	BL1545 (TTK)	0.01	57
AIR	072-hr	NURSA_Human_Endogenous_Complexome	BL2273 (TCF12)	0.0103	57
AIR	072-hr	NURSA_Human_Endogenous_Complexome	BL3434 (CRTC1)	0.0108	66
AIR	072-hr	NURSA_Human_Endogenous_Complexome	BL1145 (LMO1)	0.011	33
AIR	072-hr	NURSA_Human_Endogenous_Complexome	BL1745 (CITED1)	0.0112	18
AIR	072-hr	NURSA_Human_Endogenous_Complexome	BL282 (RFC4)	0.0119	21
AIR	072-hr	NURSA_Human_Endogenous_Complexome	BL2792 (TRIM24)	0.0121	49
AIR	072-hr	NURSA_Human_Endogenous_Complexome	BL7067 (IKBKB)	0.0135	61
AIR	072-hr	NURSA_Human_Endogenous_Complexome	BL7041 (NFKB2)	0.0138	62
AIR	072-hr	NURSA_Human_Endogenous_Complexome	BL4941 (TRIM3)	0.0142	44
AIR	072-hr	NURSA_Human_Endogenous_Complexome	BL756 (CSNK2A2)	0.0142	40
AIR	072-hr	NURSA_Human_Endogenous_Complexome	UHRF1 (UHRF2)	0.0144	33
AIR	072-hr	NURSA_Human_Endogenous_Complexome	BL6647 (EPS15)	0.0151	40
AIR	072-hr	NURSA_Human_Endogenous_Complexome	BL1777 (C21orf7)	0.0151	32
AIR	072-hr	NURSA_Human_Endogenous_Complexome	CBC52 (NAT13)	0.0156	50
AIR	072-hr	NURSA_Human_Endogenous_Complexome	BL8473 (MADD)	0.0159	33
AIR	072-hr	NURSA_Human_Endogenous_Complexome	CBC752 (USP9X)	0.0161	50
AIR	072-hr	NURSA_Human_Endogenous_Complexome	BL2850 (MED28)	0.0162	40
AIR	072-hr	NURSA_Human_Endogenous_Complexome	BL3961 (PES1)	0.0168	70
AIR	072-hr	NURSA_Human_Endogenous_Complexome	BL6780 (NIPBL)	0.0169	61
AIR	072-hr	NURSA_Human_Endogenous_Complexome	CBC32 (POLDIP3)	0.0169	52
AIR	072-hr	NURSA_Human_Endogenous_Complexome	BL405 (RFC3)	0.0176	44
AIR	072-hr	NURSA_Human_Endogenous_Complexome	SC-14031 (FOXH1)	0.0176	35
AIR	072-hr	NURSA_Human_Endogenous_Complexome	BL695 (CC2D1A)	0.0179	27
AIR	072-hr	NURSA_Human_Endogenous_Complexome	BL5987 (ZNF318)	0.0205	49
AIR	072-hr	NURSA_Human_Endogenous_Complexome	BL6076 (CCNE1)	0.0212	47
AIR	072-hr	NURSA_Human_Endogenous_Complexome	BL2588 (NCOR2)	0.0222	36
AIR	072-hr	NURSA_Human_Endogenous_Complexome	BL2839 (UIMC1)	0.0226	56
AIR	072-hr	NURSA_Human_Endogenous_Complexome	BL1732 (SPEN)	0.0236	37
AIR	072-hr	NURSA_Human_Endogenous_Complexome	BL992 (INCENP)	0.024	37
AIR	072-hr	NURSA_Human_Endogenous_Complexome	BL2451 (TGFB1I1)	0.0247	59
AIR	072-hr	NURSA_Human_Endogenous_Complexome	BL3131 (PPP2CB)	0.0253	68
AIR	072-hr	NURSA_Human_Endogenous_Complexome	BL8106 (AHDC1)	0.0261	78
AIR	072-hr	NURSA_Human_Endogenous_Complexome	BL8731 (MLLT1)	0.0264	27
AIR	072-hr	NURSA_Human_Endogenous_Complexome	BL6202 (ESRRA)	0.0266	49
AIR	072-hr	NURSA_Human_Endogenous_Complexome	BL1882 (DDIT4)	0.027	20
AIR	072-hr	NURSA_Human_Endogenous_Complexome	BL1800 (BCL11B)	0.0279	30
AIR	072-hr	NURSA_Human_Endogenous_Complexome	BL3964 (PES1)	0.0282	50
AIR	072-hr	NURSA_Human_Endogenous_Complexome	a-HAUSP (USP7)	0.0284	61
AIR	072-hr	NURSA_Human_Endogenous_Complexome	BL1232 (BRD8)	0.0287	17
AIR	072-hr	NURSA_Human_Endogenous_Complexome	BL521 (EGLN1)	0.0291	21
AIR	072-hr	NURSA_Human_Endogenous_Complexome	BL3200 (SIRT1)	0.0296	42
AIR	072-hr	NURSA_Human_Endogenous_Complexome	BL2031 (RFWD2)	0.0299	70
AIR	072-hr	NURSA_Human_Endogenous_Complexome	BL169 (TP53)	0.03	38
AIR	072-hr	NURSA_Human_Endogenous_Complexome	BL4914 (TRIM16)	0.031	60
AIR	072-hr	NURSA_Human_Endogenous_Complexome	BL1734 (TBL1XR1)	0.0311	66
AIR	072-hr	NURSA_Human_Endogenous_Complexome	ab_N_YW (RFWD3)	0.0311	78
AIR	072-hr	NURSA_Human_Endogenous_Complexome	BL7903 (C16orf53)	0.0314	29
AIR	072-hr	NURSA_Human_Endogenous_Complexome	BL2094 (MSH2)	0.0324	63
AIR	072-hr	NURSA_Human_Endogenous_Complexome	BL3032 (ERBB2)	0.0334	24
AIR	072-hr	NURSA_Human_Endogenous_Complexome	BL9468 (CLOCK)	0.0335	26
AIR	072-hr	NURSA_Human_Endogenous_Complexome	BL1914 (RBBP8)	0.0335	30
AIR	072-hr	NURSA_Human_Endogenous_Complexome	BL5021 (CHD1)	0.0335	31
AIR	072-hr	NURSA_Human_Endogenous_Complexome	BL7502 (VPRBP)	0.0337	66
AIR	072-hr	NURSA_Human_Endogenous_Complexome	BL9419 (KIAA1804)	0.0343	23
AIR	072-hr	NURSA_Human_Endogenous_Complexome	BL2844 (MED12)	0.0345	21
AIR	072-hr	NURSA_Human_Endogenous_Complexome	BL7649 (MAP4K1)	0.0354	15
AIR	072-hr	NURSA_Human_Endogenous_Complexome	BL2793 (TRIM24)	0.0358	57
AIR	072-hr	NURSA_Human_Endogenous_Complexome	CBC31 (POLDIP3)	0.038	58
AIR	072-hr	NURSA_Human_Endogenous_Complexome	BL1096 (DYRK2)	0.0381	57
AIR	072-hr	NURSA_Human_Endogenous_Complexome	BL2587 (NCOR2)	0.0395	36
AIR	072-hr	NURSA_Human_Endogenous_Complexome	JQ007 (MSH6)	0.0398	60
AIR	072-hr	NURSA_Human_Endogenous_Complexome	BL2388 (CUL4A)	0.0402	24
AIR	072-hr	NURSA_Human_Endogenous_Complexome	MBNL1 (MBNL1)	0.0403	16
AIR	072-hr	NURSA_Human_Endogenous_Complexome	BL4761 (DLG1)	0.041	19
AIR	072-hr	NURSA_Human_Endogenous_Complexome	BL1242 (MAML2)	0.0413	57
AIR	072-hr	NURSA_Human_Endogenous_Complexome	BL1832 (NIPBL)	0.0415	35
AIR	072-hr	NURSA_Human_Endogenous_Complexome	BL1095 (DYRK2)	0.0418	31
AIR	072-hr	NURSA_Human_Endogenous_Complexome	BL3463 (CASC5)	0.042	42
AIR	072-hr	NURSA_Human_Endogenous_Complexome	BL5618 (DAXX)	0.0421	25
AIR	072-hr	NURSA_Human_Endogenous_Complexome	BL7137 (CCDC28A)	0.0441	29
AIR	072-hr	NURSA_Human_Endogenous_Complexome	BL750 (PELP1)	0.0446	16
AIR	072-hr	NURSA_Human_Endogenous_Complexome	ab70171 (BAT3)	0.0469	57
AIR	072-hr	NURSA_Human_Endogenous_Complexome	CBC411 (AHCTF1)	0.048	49
AIR	072-hr	NURSA_Human_Endogenous_Complexome	BL2032 (RFWD2)	0.0485	63
AIR	072-hr	NURSA_Human_Endogenous_Complexome	BL462 (RBM39)	0.0488	27
AIR	072-hr	NURSA_Human_Endogenous_Complexome	BL4783 (AKT1S1)	0.0498	40
AIR	072-hr	NURSA_Human_Endogenous_Complexome	BL2727 (SCAND1)	0.0499	10
AIR	072-hr	NURSA_Human_Endogenous_Complexome	BL4950 (HMGN3)	0.05	44
AIR	072-hr	Reactome_2016	Anchoring of the basal body to the plasma membrane_Homo sapiens_R-HSA-5620912	0.000127	27
AIR	072-hr	Reactome_2016	Assembly of the primary cilium_Homo sapiens_R-HSA-5617833	0.000551	42
AIR	072-hr	Reactome_2016	Constitutive Signaling by NOTCH1 HD+PEST Domain Mutants_Homo sapiens_R-HSA-2894862	0.000899	16
AIR	072-hr	Reactome_2016	Signaling by NOTCH1 in Cancer_Homo sapiens_R-HSA-2644603	0.000899	16
AIR	072-hr	Reactome_2016	Signaling by NOTCH1 PEST Domain Mutants in Cancer_Homo sapiens_R-HSA-2644602	0.000899	16
AIR	072-hr	Reactome_2016	Constitutive Signaling by NOTCH1 PEST Domain Mutants_Homo sapiens_R-HSA-2644606	0.000899	16
AIR	072-hr	Reactome_2016	Signaling by NOTCH1 HD+PEST Domain Mutants in Cancer_Homo sapiens_R-HSA-2894858	0.000899	16
AIR	072-hr	Reactome_2016	NOTCH2 intracellular domain regulates transcription_Homo sapiens_R-HSA-2197563	0.00383	6
AIR	072-hr	Reactome_2016	Semaphorin interactions_Homo sapiens_R-HSA-373755	0.00456	19
AIR	072-hr	Reactome_2016	Voltage gated Potassium channels_Homo sapiens_R-HSA-1296072	0.00714	15
AIR	072-hr	Reactome_2016	G alpha (12/13) signalling events_Homo sapiens_R-HSA-416482	0.0126	17
AIR	072-hr	Reactome_2016	Synthesis of PIPs at the plasma membrane_Homo sapiens_R-HSA-1660499	0.0144	11
AIR	072-hr	Reactome_2016	Insulin receptor signalling cascade_Homo sapiens_R-HSA-74751	0.0205	60
AIR	072-hr	Reactome_2016	IGF1R signaling cascade_Homo sapiens_R-HSA-2428924	0.0215	60
AIR	072-hr	Reactome_2016	Signaling by Type 1 Insulin-like Growth Factor 1 Receptor (IGF1R)_Homo sapiens_R-HSA-2404192	0.0215	60
AIR	072-hr	Reactome_2016	IRS-related events triggered by IGF1R_Homo sapiens_R-HSA-2428928	0.0215	60
AIR	072-hr	Reactome_2016	IRS-mediated signalling_Homo sapiens_R-HSA-112399	0.0272	59
AIR	072-hr	Reactome_2016	VEGFA-VEGFR2 Pathway_Homo sapiens_R-HSA-4420097	0.0281	63
AIR	072-hr	Reactome_2016	Signaling by VEGF_Homo sapiens_R-HSA-194138	0.0398	65
AIR	072-hr	Reactome_2016	VEGFR2 mediated cell proliferation_Homo sapiens_R-HSA-5218921	0.04	52
AIR	072-hr	Reactome_2016	NCAM signaling for neurite out-growth_Homo sapiens_R-HSA-375165	0.0406	55
AIR	072-hr	Reactome_2016	MAPK family signaling cascades_Homo sapiens_R-HSA-5683057	0.041	59
AIR	072-hr	Reactome_2016	Signaling by Insulin receptor_Homo sapiens_R-HSA-74752	0.0414	61
AIR	072-hr	Reactome_2016	GRB2 events in EGFR signaling_Homo sapiens_R-HSA-179812	0.05	49
AIR	072-hr	Reactome_2016	SHC1 events in EGFR signaling_Homo sapiens_R-HSA-180336	0.05	49
AIR	072-hr	Reactome_2016	SOS-mediated signalling_Homo sapiens_R-HSA-112412	0.05	49
AIR	072-hr	Reactome_2016	SHC1 events in ERBB4 signaling_Homo sapiens_R-HSA-1250347	0.05	49
AIR	072-hr	Reactome_2016	RAF/MAP kinase cascade_Homo sapiens_R-HSA-5673001	0.05	49
AIR	072-hr	BioPlex_2017	TRPC4AP	0.000516	12
AIR	072-hr	BioPlex_2017	TP53BP2	0.00144	6
AIR	072-hr	BioPlex_2017	RNF19B	0.00338	10
AIR	072-hr	BioPlex_2017	PPP2CB	0.00523	10
AIR	072-hr	BioPlex_2017	CPNE5	0.00657	10
AIR	072-hr	BioPlex_2017	RHOC	0.0113	6
AIR	072-hr	BioPlex_2017	CDH19	0.0199	8
AIR	072-hr	BioPlex_2017	TMEM131	0.0234	5
AIR	072-hr	BioPlex_2017	TPM1	0.0253	7
AIR	072-hr	BioPlex_2017	PCDHB11	0.0397	10
AIR	072-hr	BioPlex_2017	PIP4K2A	0.041	26
AIR	072-hr	WikiPathways_2019_Human	Regulation of Microtubule Cytoskeleton WP2038	7.77e-05	18
AIR	072-hr	WikiPathways_2019_Human	Endoderm Differentiation WP2853	0.000196	35
AIR	072-hr	WikiPathways_2019_Human	Regulation of Actin Cytoskeleton WP51	0.000564	37
AIR	072-hr	WikiPathways_2019_Human	Genes related to primary cilium development (based on CRISPR) WP4536	0.00201	25
AIR	072-hr	WikiPathways_2019_Human	Wnt/beta-catenin Signaling Pathway in Leukemia WP3658	0.0102	7
AIR	072-hr	WikiPathways_2019_Human	Insulin Signaling WP481	0.0119	38
AIR	072-hr	WikiPathways_2019_Human	VEGFA-VEGFR2 Signaling Pathway WP3888	0.0215	49
AIR	072-hr	WikiPathways_2019_Human	G13 Signaling Pathway WP524	0.0316	11
AIR	072-hr	KEGG_2019_Human	Phosphatidylinositol signaling system	0.000175	28
AIR	072-hr	KEGG_2019_Human	Parathyroid hormone synthesis, secretion and action	0.0135	25
AIR	072-hr	KEGG_2019_Human	Regulation of actin cytoskeleton	0.016	42
AIR	072-hr	KEGG_2019_Human	Acute myeloid leukemia	0.0242	14
AIR	072-hr	KEGG_2019_Human	Endocytosis	0.0328	51
AIR	072-hr	KEGG_2019_Mouse	Phosphatidylinositol signaling system	0.000149	28
AIR	072-hr	KEGG_2019_Mouse	Parathyroid hormone synthesis, secretion and action	0.0148	25
AIR	072-hr	KEGG_2019_Mouse	Regulation of actin cytoskeleton	0.0192	42
AIR	072-hr	KEGG_2019_Mouse	Acute myeloid leukemia	0.0332	14
AIR	072-hr	BioPlanet_2019	Insulin signaling pathway	0.000791	62
AIR	072-hr	BioPlanet_2019	Phosphatidylinositol signaling system	0.00115	22
AIR	072-hr	BioPlanet_2019	Actin cytoskeleton regulation	0.00214	47
AIR	072-hr	BioPlanet_2019	Cell differentiation by G alpha (i/o) pathway inferred from mouse Neuro2A model	0.0022	14
AIR	072-hr	BioPlanet_2019	Semaphorin interactions	0.00395	19
AIR	072-hr	BioPlanet_2019	PDGFB signaling pathway	0.0065	28
AIR	072-hr	BioPlanet_2019	Voltage-gated potassium channels	0.00714	15
AIR	072-hr	BioPlanet_2019	Acute myeloid leukemia	0.00781	12
AIR	072-hr	BioPlanet_2019	Signaling events mediated by hepatocyte growth factor receptor (c-Met)	0.00855	22
AIR	072-hr	BioPlanet_2019	PI3K pathway	0.0118	13
AIR	072-hr	BioPlanet_2019	Endocytosis	0.0119	45
AIR	072-hr	BioPlanet_2019	PIP biosynthesis at the plasma membrane	0.012	10
AIR	072-hr	BioPlanet_2019	Integrin signaling pathway	0.015	31
AIR	072-hr	BioPlanet_2019	Signaling events mediated by focal adhesion kinase	0.0152	14
AIR	072-hr	BioPlanet_2019	Epidermal growth factor receptor (EGFR) pathway	0.0211	22
AIR	072-hr	BioPlanet_2019	Integrin alpha-2b beta-3 signaling	0.0238	4
AIR	072-hr	BioPlanet_2019	G13 signaling pathway	0.0316	11
AIR	072-hr	BioPlanet_2019	T cell receptor/Ras pathway	0.0404	5
AIR	072-hr	BioPlanet_2019	Phosphatidylinositol metabolism	0.0499	13
AIR	072-hr	Jensen_TISSUES	Brain	1.25e-09	1977
AIR	072-hr	Jensen_TISSUES	Frontal_lobe	4.92e-07	1736
AIR	072-hr	Jensen_TISSUES	Uterus	0.000288	1843
AIR	072-hr	Jensen_TISSUES	Spinal_cord	0.00275	1658
AIR	072-hr	Jensen_TISSUES	EB-1_cell	0.00423	15
AIR	072-hr	Jensen_TISSUES	Blood_platelet	0.00537	800
AIR	072-hr	Jensen_TISSUES	Adipose_tissue	0.00621	1726
AIR	072-hr	Jensen_TISSUES	Eye	0.0196	857
AIR	072-hr	Jensen_TISSUES	ZR-75-30_cell	0.0244	6
AIR	072-hr	Jensen_TISSUES	COS-7_cell	0.0354	4
AIR	072-hr	Jensen_TISSUES	BTO:0005453	0.0484	1028
AIR	072-hr	Jensen_COMPARTMENTS	Glutamatergic_synapse	1.65e-10	75
AIR	072-hr	Jensen_COMPARTMENTS	Presynaptic_active_zone	4.79e-06	12
AIR	072-hr	Jensen_COMPARTMENTS	Mating_projection	9.41e-05	21
AIR	072-hr	Jensen_COMPARTMENTS	Cytoplasmic_region	0.000994	56
AIR	072-hr	Jensen_COMPARTMENTS	Cytoskeletal_part	0.00203	153
AIR	072-hr	Jensen_COMPARTMENTS	Cytoskeleton	0.00264	181
AIR	072-hr	Jensen_COMPARTMENTS	TORC1_complex	0.00384	66
AIR	072-hr	Jensen_COMPARTMENTS	Node_of_Ranvier	0.00573	7
AIR	072-hr	Jensen_COMPARTMENTS	Cytosol	0.00655	634
AIR	072-hr	Jensen_COMPARTMENTS	cell-cell_adherens_junction	0.0147	63
AIR	072-hr	Jensen_COMPARTMENTS	Meiotic_spindle_pole	0.0238	3
AIR	072-hr	Jensen_COMPARTMENTS	Pericentriolar_material	0.0253	5
AIR	072-hr	Jensen_COMPARTMENTS	Intracellular_non-membrane-bounded_organelle	0.0311	348
AIR	072-hr	Jensen_COMPARTMENTS	non-membrane-bounded_organelle	0.0311	348
AIR	072-hr	Jensen_COMPARTMENTS	Cytoplasm	0.039	777
AIR	072-hr	Jensen_COMPARTMENTS	Cytoplasmic_part	0.039	777
AIR	072-hr	Jensen_COMPARTMENTS	Intracellular_organelle_part	0.0452	357
AIR	072-hr	Jensen_COMPARTMENTS	Grb2-Sos_complex	0.0467	14
AIR	072-hr	GO_Biological_Process_2018	axon guidance (GO:0007411)	0.000131	42
AIR	072-hr	GO_Biological_Process_2018	axonogenesis (GO:0007409)	0.000244	56
AIR	072-hr	GO_Biological_Process_2018	regulation of cell morphogenesis (GO:0022604)	0.000262	13
AIR	072-hr	GO_Biological_Process_2018	regulation of anatomical structure morphogenesis (GO:0022603)	0.000316	23
AIR	072-hr	GO_Biological_Process_2018	regulation of supramolecular fiber organization (GO:1902903)	0.000707	11
AIR	072-hr	GO_Biological_Process_2018	regulation of cell-substrate junction assembly (GO:0090109)	0.00194	8
AIR	072-hr	GO_Biological_Process_2018	negative regulation of supramolecular fiber organization (GO:1902904)	0.00197	16
AIR	072-hr	GO_Biological_Process_2018	peptidyl-serine modification (GO:0018209)	0.00216	42
AIR	072-hr	GO_Biological_Process_2018	protein dephosphorylation (GO:0006470)	0.00227	34
AIR	072-hr	GO_Biological_Process_2018	peptidyl-threonine modification (GO:0018210)	0.00235	25
AIR	072-hr	GO_Biological_Process_2018	protein localization to organelle (GO:0033365)	0.00262	23
AIR	072-hr	GO_Biological_Process_2018	regulation of adherens junction organization (GO:1903391)	0.00558	8
AIR	072-hr	GO_Biological_Process_2018	vesicle-mediated transport (GO:0016192)	0.00618	76
AIR	072-hr	GO_Biological_Process_2018	post-Golgi vesicle-mediated transport (GO:0006892)	0.0103	15
AIR	072-hr	GO_Biological_Process_2018	regulation of neuroblast proliferation (GO:1902692)	0.0116	4
AIR	072-hr	GO_Biological_Process_2018	MAPK cascade (GO:0000165)	0.0134	60
AIR	072-hr	GO_Biological_Process_2018	negative regulation of intracellular signal transduction (GO:1902532)	0.0138	33
AIR	072-hr	GO_Biological_Process_2018	peptidyl-threonine phosphorylation (GO:0018107)	0.0147	18
AIR	072-hr	GO_Biological_Process_2018	positive regulation of nuclear-transcribed mRNA poly(A) tail shortening (GO:0060213)	0.0169	6
AIR	072-hr	GO_Biological_Process_2018	mitochondrion distribution (GO:0048311)	0.0169	4
AIR	072-hr	GO_Biological_Process_2018	regulation of nuclear-transcribed mRNA poly(A) tail shortening (GO:0060211)	0.0169	6
AIR	072-hr	GO_Biological_Process_2018	positive regulation of dendrite extension (GO:1903861)	0.0198	6
AIR	072-hr	GO_Biological_Process_2018	regulation of dendrite extension (GO:1903859)	0.0253	6
AIR	072-hr	GO_Biological_Process_2018	regulation of dendritic spine development (GO:0060998)	0.0314	11
AIR	072-hr	GO_Biological_Process_2018	regulation of cytoplasmic transport (GO:1903649)	0.0354	3
AIR	072-hr	GO_Biological_Process_2018	negative regulation of telomerase activity (GO:0051974)	0.0354	4
AIR	072-hr	GO_Biological_Process_2018	microtubule nucleation by microtubule organizing center (GO:0051418)	0.0354	4
AIR	072-hr	GO_Biological_Process_2018	excitatory postsynaptic potential (GO:0060079)	0.0389	7
AIR	072-hr	GO_Biological_Process_2018	chemical synaptic transmission, postsynaptic (GO:0099565)	0.0423	9
AIR	072-hr	GO_Biological_Process_2018	regulation of postsynaptic membrane potential (GO:0060078)	0.0423	9
AIR	072-hr	GO_Biological_Process_2018	actomyosin structure organization (GO:0031032)	0.0443	17
AIR	072-hr	GO_Biological_Process_2018	negative regulation of small GTPase mediated signal transduction (GO:0051058)	0.0491	11
AIR	072-hr	GO_Biological_Process_2018	protein localization to chromosome (GO:0034502)	0.0491	7
AIR	072-hr	GO_Biological_Process_2018	negative regulation of microtubule polymerization or depolymerization (GO:0031111)	0.0491	8
AIR	072-hr	GO_Molecular_Function_2018	syntaxin-1 binding (GO:0017075)	0.00194	6
AIR	072-hr	GO_Molecular_Function_2018	protein kinase binding (GO:0019901)	0.00548	99
AIR	072-hr	GO_Molecular_Function_2018	phosphoprotein phosphatase activity (GO:0004721)	0.00664	33
AIR	072-hr	GO_Molecular_Function_2018	purine ribonucleoside triphosphate binding (GO:0035639)	0.00731	69
AIR	072-hr	GO_Molecular_Function_2018	phosphatidylinositol phosphate kinase activity (GO:0016307)	0.0113	7
AIR	072-hr	GO_Molecular_Function_2018	kinase binding (GO:0019900)	0.0199	84
AIR	072-hr	GO_Molecular_Function_2018	RNA polymerase II regulatory region DNA binding (GO:0001012)	0.0216	45
AIR	072-hr	GO_Molecular_Function_2018	SUMO binding (GO:0032183)	0.0234	6
AIR	072-hr	GO_Molecular_Function_2018	ligand-dependent nuclear receptor transcription coactivator activity (GO:0030374)	0.0242	17
AIR	072-hr	GO_Molecular_Function_2018	RNA polymerase II regulatory region sequence-specific DNA binding (GO:0000977)	0.0486	89
AIR	072-hr	miRTarBase_2017	mmu-miR-181a-5p	1.71e-09	114
AIR	072-hr	miRTarBase_2017	hsa-miR-497-5p	1.05e-05	93
AIR	072-hr	miRTarBase_2017	hsa-miR-195-5p	1.81e-05	127
AIR	072-hr	miRTarBase_2017	mmu-miR-26a-5p	1.89e-05	92
AIR	072-hr	miRTarBase_2017	hsa-miR-200b-3p	4.6e-05	48
AIR	072-hr	miRTarBase_2017	hsa-miR-205-5p	5.94e-05	45
AIR	072-hr	miRTarBase_2017	hsa-miR-424-5p	7.52e-05	94
AIR	072-hr	miRTarBase_2017	hsa-miR-5579-3p	0.000194	15
AIR	072-hr	miRTarBase_2017	hsa-miR-30a-5p	0.000204	137
AIR	072-hr	miRTarBase_2017	hsa-miR-6838-5p	0.000242	81
AIR	072-hr	miRTarBase_2017	mmu-miR-149-5p	0.00029	86
AIR	072-hr	miRTarBase_2017	hsa-miR-4524b-5p	0.000318	38
AIR	072-hr	miRTarBase_2017	hsa-miR-4524a-5p	0.000318	38
AIR	072-hr	miRTarBase_2017	hsa-miR-548aw	0.000329	54
AIR	072-hr	miRTarBase_2017	hsa-miR-17-5p	0.000971	203
AIR	072-hr	miRTarBase_2017	hsa-miR-16-5p	0.00112	265
AIR	072-hr	miRTarBase_2017	hsa-miR-1468-3p	0.00116	51
AIR	072-hr	miRTarBase_2017	hsa-miR-26a-5p	0.00118	85
AIR	072-hr	miRTarBase_2017	mmu-miR-3095-5p	0.00127	6
AIR	072-hr	miRTarBase_2017	hsa-miR-30b-5p	0.00127	78
AIR	072-hr	miRTarBase_2017	hsa-miR-92a-3p	0.00186	236
AIR	072-hr	miRTarBase_2017	hsa-miR-4462	0.00202	9
AIR	072-hr	miRTarBase_2017	hsa-miR-15a-5p	0.00235	127
AIR	072-hr	miRTarBase_2017	hsa-miR-34a-5p	0.00247	129
AIR	072-hr	miRTarBase_2017	hsa-miR-4658	0.00251	16
AIR	072-hr	miRTarBase_2017	hsa-miR-125b-5p	0.00278	83
AIR	072-hr	miRTarBase_2017	hsa-miR-6790-5p	0.00294	16
AIR	072-hr	miRTarBase_2017	hsa-miR-135a-5p	0.00384	25
AIR	072-hr	miRTarBase_2017	hsa-miR-106b-5p	0.00474	182
AIR	072-hr	miRTarBase_2017	hsa-miR-605-5p	0.00494	28
AIR	072-hr	miRTarBase_2017	hsa-miR-5692a	0.00517	56
AIR	072-hr	miRTarBase_2017	hsa-miR-708-5p	0.00519	27
AIR	072-hr	miRTarBase_2017	hsa-miR-20a-5p	0.00604	178
AIR	072-hr	miRTarBase_2017	hsa-miR-646	0.00698	45
AIR	072-hr	miRTarBase_2017	hsa-miR-636	0.00749	28
AIR	072-hr	miRTarBase_2017	hsa-miR-30e-5p	0.0081	67
AIR	072-hr	miRTarBase_2017	hsa-miR-5089-3p	0.00845	12
AIR	072-hr	miRTarBase_2017	hsa-miR-519a-3p	0.00898	69
AIR	072-hr	miRTarBase_2017	hsa-miR-545-5p	0.0098	23
AIR	072-hr	miRTarBase_2017	hsa-miR-93-5p	0.0101	196
AIR	072-hr	miRTarBase_2017	hsa-miR-4652-3p	0.0105	24
AIR	072-hr	miRTarBase_2017	hsa-miR-519b-3p	0.0108	68
AIR	072-hr	miRTarBase_2017	hsa-miR-410-3p	0.011	50
AIR	072-hr	miRTarBase_2017	hsa-miR-185-3p	0.0115	25
AIR	072-hr	miRTarBase_2017	hsa-miR-802	0.0131	20
AIR	072-hr	miRTarBase_2017	hsa-miR-519c-3p	0.0146	69
AIR	072-hr	miRTarBase_2017	hsa-miR-3182	0.0149	21
AIR	072-hr	miRTarBase_2017	hsa-miR-183-5p	0.0153	63
AIR	072-hr	miRTarBase_2017	hsa-miR-20b-5p	0.0158	151
AIR	072-hr	miRTarBase_2017	hsa-miR-5698	0.0163	87
AIR	072-hr	miRTarBase_2017	hsa-miR-208a-5p	0.0177	23
AIR	072-hr	miRTarBase_2017	hsa-miR-130b-3p	0.0186	100
AIR	072-hr	miRTarBase_2017	hsa-miR-208b-5p	0.0193	23
AIR	072-hr	miRTarBase_2017	hsa-miR-519d-3p	0.0196	149
AIR	072-hr	miRTarBase_2017	hsa-miR-4272	0.0201	18
AIR	072-hr	miRTarBase_2017	hsa-miR-4688	0.0228	26
AIR	072-hr	miRTarBase_2017	hsa-miR-6825-5p	0.0264	75
AIR	072-hr	miRTarBase_2017	hsa-miR-1180-3p	0.027	17
AIR	072-hr	miRTarBase_2017	hsa-miR-4668-3p	0.0273	38
AIR	072-hr	miRTarBase_2017	hsa-miR-3679-3p	0.0274	32
AIR	072-hr	miRTarBase_2017	hsa-miR-324-3p	0.0284	58
AIR	072-hr	miRTarBase_2017	hsa-miR-32-5p	0.0286	100
AIR	072-hr	miRTarBase_2017	mmu-miR-543-3p	0.0296	10
AIR	072-hr	miRTarBase_2017	hsa-miR-30d-5p	0.0324	66
AIR	072-hr	miRTarBase_2017	hsa-miR-6839-3p	0.0332	15
AIR	072-hr	miRTarBase_2017	hsa-miR-3121-3p	0.0343	32
AIR	072-hr	miRTarBase_2017	hsa-miR-606	0.0393	15
AIR	072-hr	miRTarBase_2017	hsa-miR-548e-5p	0.0395	41
AIR	072-hr	miRTarBase_2017	hsa-miR-3942-5p	0.0408	16
AIR	072-hr	miRTarBase_2017	hsa-miR-7111-5p	0.0423	50
AIR	072-hr	miRTarBase_2017	hsa-miR-125a-5p	0.0445	49
AIR	072-hr	miRTarBase_2017	hsa-miR-93-3p	0.0466	49
AIR	072-hr	miRTarBase_2017	hsa-miR-4703-5p	0.0486	16
AIR	072-hr	miRTarBase_2017	hsa-miR-3163	0.0486	63
AIR	168-hr	PPI_Hub_Proteins	MAPK1	0.000276	85
AIR	168-hr	PPI_Hub_Proteins	FYN	0.00316	93
AIR	168-hr	PPI_Hub_Proteins	YWHAE	0.00492	49
AIR	168-hr	PPI_Hub_Proteins	FOS	0.00614	43
AIR	168-hr	PPI_Hub_Proteins	ARRB1	0.01	46
AIR	168-hr	PPI_Hub_Proteins	CALM1	0.015	79
AIR	168-hr	PPI_Hub_Proteins	SFN	0.0286	38
AIR	168-hr	PPI_Hub_Proteins	SHC1	0.0355	37
AIR	168-hr	PPI_Hub_Proteins	RAF1	0.0425	32
AIR	168-hr	PPI_Hub_Proteins	DYNLL1	0.0428	38
AIR	168-hr	NURSA_Human_Endogenous_Complexome	a-CCND1 (Ab3) (CCND1)	1.11e-06	51
AIR	168-hr	NURSA_Human_Endogenous_Complexome	BL695 (CC2D1A)	1.53e-06	27
AIR	168-hr	NURSA_Human_Endogenous_Complexome	ab_N_YW (RFWD3)	1.38e-05	78
AIR	168-hr	NURSA_Human_Endogenous_Complexome	BL7432 (ZNF326)	3.09e-05	62
AIR	168-hr	NURSA_Human_Endogenous_Complexome	ab70171 (BAT3)	3.09e-05	57
AIR	168-hr	NURSA_Human_Endogenous_Complexome	BL169 (TP53)	3.3e-05	38
AIR	168-hr	NURSA_Human_Endogenous_Complexome	BL2581 (RPTOR)	3.58e-05	40
AIR	168-hr	NURSA_Human_Endogenous_Complexome	BL7558 (UPF1)	9.73e-05	49
AIR	168-hr	NURSA_Human_Endogenous_Complexome	BL2398 (DDB2)	0.000106	76
AIR	168-hr	NURSA_Human_Endogenous_Complexome	BL7649 (MAP4K1)	0.000106	15
AIR	168-hr	NURSA_Human_Endogenous_Complexome	BL6413 (BCOR)	0.00012	46
AIR	168-hr	NURSA_Human_Endogenous_Complexome	BL1242 (MAML2)	0.00015	57
AIR	168-hr	NURSA_Human_Endogenous_Complexome	CBC751 (USP9X)	0.000168	35
AIR	168-hr	NURSA_Human_Endogenous_Complexome	BL2693 (PRMT1)	0.000218	47
AIR	168-hr	NURSA_Human_Endogenous_Complexome	BL2839 (UIMC1)	0.000388	56
AIR	168-hr	NURSA_Human_Endogenous_Complexome	BL2850 (MED28)	0.000449	40
AIR	168-hr	NURSA_Human_Endogenous_Complexome	BL1039 (RCOR1)	0.00045	66
AIR	168-hr	NURSA_Human_Endogenous_Complexome	CBC752 (USP9X)	0.000483	50
AIR	168-hr	NURSA_Human_Endogenous_Complexome	BL4911 (PML)	0.000805	70
AIR	168-hr	NURSA_Human_Endogenous_Complexome	BL1326 (FOXO3)	0.000841	72
AIR	168-hr	NURSA_Human_Endogenous_Complexome	BL7137 (CCDC28A)	0.000854	29
AIR	168-hr	NURSA_Human_Endogenous_Complexome	BL6487 (ERF)	0.000862	67
AIR	168-hr	NURSA_Human_Endogenous_Complexome	BL8731 (MLLT1)	0.000926	27
AIR	168-hr	NURSA_Human_Endogenous_Complexome	BL2792 (TRIM24)	0.000944	49
AIR	168-hr	NURSA_Human_Endogenous_Complexome	BL3434 (CRTC1)	0.000962	66
AIR	168-hr	NURSA_Human_Endogenous_Complexome	BL5987 (ZNF318)	0.000996	49
AIR	168-hr	NURSA_Human_Endogenous_Complexome	BL3131 (PPP2CB)	0.00101	68
AIR	168-hr	NURSA_Human_Endogenous_Complexome	BL1545 (TTK)	0.00103	57
AIR	168-hr	NURSA_Human_Endogenous_Complexome	BL2031 (RFWD2)	0.00129	70
AIR	168-hr	NURSA_Human_Endogenous_Complexome	BL1012 (ZHX1)	0.00133	47
AIR	168-hr	NURSA_Human_Endogenous_Complexome	BL4912 (PML)	0.00148	55
AIR	168-hr	NURSA_Human_Endogenous_Complexome	BL1832 (NIPBL)	0.00152	35
AIR	168-hr	NURSA_Human_Endogenous_Complexome	BL405 (RFC3)	0.00158	44
AIR	168-hr	NURSA_Human_Endogenous_Complexome	CBC621 (ZNF687)	0.00169	57
AIR	168-hr	NURSA_Human_Endogenous_Complexome	BL2032 (RFWD2)	0.00171	63
AIR	168-hr	NURSA_Human_Endogenous_Complexome	BL5901 (MARVELD2)	0.00172	24
AIR	168-hr	NURSA_Human_Endogenous_Complexome	BL1461 (MAD2L1)	0.00175	90
AIR	168-hr	NURSA_Human_Endogenous_Complexome	BL5049 (POLD3)	0.00176	46
AIR	168-hr	NURSA_Human_Endogenous_Complexome	SC-14031 (FOXH1)	0.00184	35
AIR	168-hr	NURSA_Human_Endogenous_Complexome	BL7472 (ADRM1)	0.00184	38
AIR	168-hr	NURSA_Human_Endogenous_Complexome	BL2727 (SCAND1)	0.00185	10
AIR	168-hr	NURSA_Human_Endogenous_Complexome	BL4923 (TRIM29)	0.00194	71
AIR	168-hr	NURSA_Human_Endogenous_Complexome	BL1041 (QKI)	0.00208	23
AIR	168-hr	NURSA_Human_Endogenous_Complexome	BL992 (INCENP)	0.00216	37
AIR	168-hr	NURSA_Human_Endogenous_Complexome	BL1684 (BUB3)	0.00219	53
AIR	168-hr	NURSA_Human_Endogenous_Complexome	BL5428 (ERCC4)	0.00221	77
AIR	168-hr	NURSA_Human_Endogenous_Complexome	CBC332 (ARAF)	0.00238	27
AIR	168-hr	NURSA_Human_Endogenous_Complexome	BL3837 (KDM5A)	0.00241	49
AIR	168-hr	NURSA_Human_Endogenous_Complexome	N2 (ESCO2)	0.00244	63
AIR	168-hr	NURSA_Human_Endogenous_Complexome	BL8779 (SEPT9)	0.00253	34
AIR	168-hr	NURSA_Human_Endogenous_Complexome	BL6598 (FBXW7)	0.00257	60
AIR	168-hr	NURSA_Human_Endogenous_Complexome	BL7067 (IKBKB)	0.00289	61
AIR	168-hr	NURSA_Human_Endogenous_Complexome	BL1576 (ESCO1)	0.00303	73
AIR	168-hr	NURSA_Human_Endogenous_Complexome	CBC52 (NAT13)	0.0032	50
AIR	168-hr	NURSA_Human_Endogenous_Complexome	BL1569 (TRIM21)	0.00345	34
AIR	168-hr	NURSA_Human_Endogenous_Complexome	BL7502 (VPRBP)	0.00354	66
AIR	168-hr	NURSA_Human_Endogenous_Complexome	JQ007 (MSH6)	0.00369	60
AIR	168-hr	NURSA_Human_Endogenous_Complexome	UHRF1 (UHRF2)	0.00369	33
AIR	168-hr	NURSA_Human_Endogenous_Complexome	BL2445 (SAFB)	0.00373	44
AIR	168-hr	NURSA_Human_Endogenous_Complexome	BL2731 (SIN3A)	0.00383	59
AIR	168-hr	NURSA_Human_Endogenous_Complexome	BL9419 (KIAA1804)	0.00428	23
AIR	168-hr	NURSA_Human_Endogenous_Complexome	BL5431 (ERCC5)	0.00441	60
AIR	168-hr	NURSA_Human_Endogenous_Complexome	BL2451 (TGFB1I1)	0.00459	59
AIR	168-hr	NURSA_Human_Endogenous_Complexome	BL282 (RFC4)	0.00487	21
AIR	168-hr	NURSA_Human_Endogenous_Complexome	MBNL1 (MBNL1)	0.00504	16
AIR	168-hr	NURSA_Human_Endogenous_Complexome	CBC552 (TACC3)	0.00527	50
AIR	168-hr	NURSA_Human_Endogenous_Complexome	BL2240 (KIAA1429)	0.0053	13
AIR	168-hr	NURSA_Human_Endogenous_Complexome	BL6534 (TRAF3IP1)	0.00532	44
AIR	168-hr	NURSA_Human_Endogenous_Complexome	BL3961 (PES1)	0.00552	70
AIR	168-hr	NURSA_Human_Endogenous_Complexome	BL697 (CC2D1A)	0.00559	85
AIR	168-hr	NURSA_Human_Endogenous_Complexome	BL7566 (HERC2)	0.00603	48
AIR	168-hr	NURSA_Human_Endogenous_Complexome	BL7633 (COBRA1)	0.00631	50
AIR	168-hr	NURSA_Human_Endogenous_Complexome	BL6076 (CCNE1)	0.00659	47
AIR	168-hr	NURSA_Human_Endogenous_Complexome	BL2784 (PARK7)	0.00659	53
AIR	168-hr	NURSA_Human_Endogenous_Complexome	BL6443 (CCNT2)	0.00659	52
AIR	168-hr	NURSA_Human_Endogenous_Complexome	BL2848 (MED28)	0.00723	52
AIR	168-hr	NURSA_Human_Endogenous_Complexome	a-HAUSP (USP7)	0.00728	61
AIR	168-hr	NURSA_Human_Endogenous_Complexome	BL2394 (CDT1)	0.00756	45
AIR	168-hr	NURSA_Human_Endogenous_Complexome	BL1777 (C21orf7)	0.00779	32
AIR	168-hr	NURSA_Human_Endogenous_Complexome	BL1734 (TBL1XR1)	0.00814	66
AIR	168-hr	NURSA_Human_Endogenous_Complexome	BL3200 (SIRT1)	0.00825	42
AIR	168-hr	NURSA_Human_Endogenous_Complexome	BL443 (EP300)	0.00844	39
AIR	168-hr	NURSA_Human_Endogenous_Complexome	CBC411 (AHCTF1)	0.00862	49
AIR	168-hr	NURSA_Human_Endogenous_Complexome	BL521 (EGLN1)	0.00882	21
AIR	168-hr	NURSA_Human_Endogenous_Complexome	BL4941 (TRIM3)	0.00909	44
AIR	168-hr	NURSA_Human_Endogenous_Complexome	BL756 (CSNK2A2)	0.00909	40
AIR	168-hr	NURSA_Human_Endogenous_Complexome	BL5618 (DAXX)	0.00912	25
AIR	168-hr	NURSA_Human_Endogenous_Complexome	BL1914 (RBBP8)	0.00924	30
AIR	168-hr	NURSA_Human_Endogenous_Complexome	BL3513 (KDM4A)	0.00968	71
AIR	168-hr	NURSA_Human_Endogenous_Complexome	SC-8408 (CHEK1)	0.0103	15
AIR	168-hr	NURSA_Human_Endogenous_Complexome	a-PARC (CUL9)	0.0115	22
AIR	168-hr	NURSA_Human_Endogenous_Complexome	BL5423 (ERCC3)	0.0115	64
AIR	168-hr	NURSA_Human_Endogenous_Complexome	BL2130 (RBM15)	0.012	48
AIR	168-hr	NURSA_Human_Endogenous_Complexome	BL4950 (HMGN3)	0.0123	44
AIR	168-hr	NURSA_Human_Endogenous_Complexome	CBC41 (NAT10)	0.0123	46
AIR	168-hr	NURSA_Human_Endogenous_Complexome	BL3032 (ERBB2)	0.0124	24
AIR	168-hr	NURSA_Human_Endogenous_Complexome	BL1462 (MAD2L1)	0.0144	65
AIR	168-hr	NURSA_Human_Endogenous_Complexome	BL1145 (LMO1)	0.0149	33
AIR	168-hr	NURSA_Human_Endogenous_Complexome	BL1828 (RCN1)	0.0156	31
AIR	168-hr	NURSA_Human_Endogenous_Complexome	CBC31 (POLDIP3)	0.0159	58
AIR	168-hr	NURSA_Human_Endogenous_Complexome	CBC32 (POLDIP3)	0.016	52
AIR	168-hr	NURSA_Human_Endogenous_Complexome	BL3964 (PES1)	0.0165	50
AIR	168-hr	NURSA_Human_Endogenous_Complexome	BL2588 (NCOR2)	0.0172	36
AIR	168-hr	NURSA_Human_Endogenous_Complexome	BL1095 (DYRK2)	0.0173	31
AIR	168-hr	NURSA_Human_Endogenous_Complexome	BL1732 (SPEN)	0.0185	37
AIR	168-hr	NURSA_Human_Endogenous_Complexome	BL6998 (ZKSCAN1)	0.0197	60
AIR	168-hr	NURSA_Human_Endogenous_Complexome	BL1745 (CITED1)	0.0199	18
AIR	168-hr	NURSA_Human_Endogenous_Complexome	BL2094 (MSH2)	0.0199	63
AIR	168-hr	NURSA_Human_Endogenous_Complexome	BL1858 (TRIP6)	0.0199	37
AIR	168-hr	NURSA_Human_Endogenous_Complexome	BL9468 (CLOCK)	0.0208	26
AIR	168-hr	NURSA_Human_Endogenous_Complexome	BL5021 (CHD1)	0.0208	31
AIR	168-hr	NURSA_Human_Endogenous_Complexome	BL2273 (TCF12)	0.0208	57
AIR	168-hr	NURSA_Human_Endogenous_Complexome	BL3463 (CASC5)	0.0213	42
AIR	168-hr	NURSA_Human_Endogenous_Complexome	BL6202 (ESRRA)	0.0213	49
AIR	168-hr	NURSA_Human_Endogenous_Complexome	BL6780 (NIPBL)	0.0215	61
AIR	168-hr	NURSA_Human_Endogenous_Complexome	BL5424 (ERCC3)	0.0226	44
AIR	168-hr	NURSA_Human_Endogenous_Complexome	BL1882 (DDIT4)	0.0238	20
AIR	168-hr	NURSA_Human_Endogenous_Complexome	BL7683 (RNASEN)	0.0246	45
AIR	168-hr	NURSA_Human_Endogenous_Complexome	BL462 (RBM39)	0.0264	27
AIR	168-hr	NURSA_Human_Endogenous_Complexome	BL1800 (BCL11B)	0.0264	30
AIR	168-hr	NURSA_Human_Endogenous_Complexome	BL1096 (DYRK2)	0.0286	57
AIR	168-hr	NURSA_Human_Endogenous_Complexome	BL750 (PELP1)	0.0302	16
AIR	168-hr	NURSA_Human_Endogenous_Complexome	BL4783 (AKT1S1)	0.0303	40
AIR	168-hr	NURSA_Human_Endogenous_Complexome	BL1856 (RBM14)	0.0305	33
AIR	168-hr	NURSA_Human_Endogenous_Complexome	BL3342 (EVI5)	0.0318	44
AIR	168-hr	NURSA_Human_Endogenous_Complexome	BL4914 (TRIM16)	0.0324	60
AIR	168-hr	NURSA_Human_Endogenous_Complexome	BL7041 (NFKB2)	0.0329	62
AIR	168-hr	NURSA_Human_Endogenous_Complexome	BL6198 (NR2F6)	0.0335	34
AIR	168-hr	NURSA_Human_Endogenous_Complexome	BL2793 (TRIM24)	0.0353	57
AIR	168-hr	NURSA_Human_Endogenous_Complexome	BL1232 (BRD8)	0.0365	17
AIR	168-hr	NURSA_Human_Endogenous_Complexome	BL6647 (EPS15)	0.0369	40
AIR	168-hr	NURSA_Human_Endogenous_Complexome	BL8473 (MADD)	0.0392	33
AIR	168-hr	NURSA_Human_Endogenous_Complexome	BL275 (RFC2)	0.0406	31
AIR	168-hr	NURSA_Human_Endogenous_Complexome	BL2454 (ZFPM2)	0.0412	53
AIR	168-hr	NURSA_Human_Endogenous_Complexome	BL2608 (HDAC1)	0.0415	67
AIR	168-hr	NURSA_Human_Endogenous_Complexome	BL7903 (C16orf53)	0.0418	29
AIR	168-hr	NURSA_Human_Endogenous_Complexome	BL2844 (MED12)	0.0425	21
AIR	168-hr	NURSA_Human_Endogenous_Complexome	BL2238 (KIAA1429)	0.0425	22
AIR	168-hr	NURSA_Human_Endogenous_Complexome	UHRF2 (UHRF2)	0.0436	19
AIR	168-hr	NURSA_Human_Endogenous_Complexome	BL8106 (AHDC1)	0.0446	78
AIR	168-hr	NURSA_Human_Endogenous_Complexome	BL4761 (DLG1)	0.0462	19
AIR	168-hr	NURSA_Human_Endogenous_Complexome	BL2388 (CUL4A)	0.0487	24
AIR	168-hr	NURSA_Human_Endogenous_Complexome	BL2587 (NCOR2)	0.0493	36
AIR	168-hr	Reactome_2016	IRS-mediated signalling_Homo sapiens_R-HSA-112399	7.52e-06	59
AIR	168-hr	Reactome_2016	Insulin receptor signalling cascade_Homo sapiens_R-HSA-74751	9.3e-06	60
AIR	168-hr	Reactome_2016	IGF1R signaling cascade_Homo sapiens_R-HSA-2428924	9.98e-06	60
AIR	168-hr	Reactome_2016	Signaling by Type 1 Insulin-like Growth Factor 1 Receptor (IGF1R)_Homo sapiens_R-HSA-2404192	9.98e-06	60
AIR	168-hr	Reactome_2016	IRS-related events triggered by IGF1R_Homo sapiens_R-HSA-2428928	9.98e-06	60
AIR	168-hr	Reactome_2016	Signaling by Insulin receptor_Homo sapiens_R-HSA-74752	4.49e-05	61
AIR	168-hr	Reactome_2016	VEGFR2 mediated cell proliferation_Homo sapiens_R-HSA-5218921	0.000199	52
AIR	168-hr	Reactome_2016	GRB2 events in EGFR signaling_Homo sapiens_R-HSA-179812	0.000218	49
AIR	168-hr	Reactome_2016	SHC1 events in EGFR signaling_Homo sapiens_R-HSA-180336	0.000218	49
AIR	168-hr	Reactome_2016	SOS-mediated signalling_Homo sapiens_R-HSA-112412	0.000218	49
AIR	168-hr	Reactome_2016	SHC1 events in ERBB4 signaling_Homo sapiens_R-HSA-1250347	0.000218	49
AIR	168-hr	Reactome_2016	RAF/MAP kinase cascade_Homo sapiens_R-HSA-5673001	0.000218	49
AIR	168-hr	Reactome_2016	Signaling by VEGF_Homo sapiens_R-HSA-194138	0.000273	65
AIR	168-hr	Reactome_2016	VEGFA-VEGFR2 Pathway_Homo sapiens_R-HSA-4420097	0.000399	63
AIR	168-hr	Reactome_2016	NCAM signaling for neurite out-growth_Homo sapiens_R-HSA-375165	0.000575	55
AIR	168-hr	Reactome_2016	MAPK family signaling cascades_Homo sapiens_R-HSA-5683057	0.00146	59
AIR	168-hr	Reactome_2016	Synthesis of PIPs at the plasma membrane_Homo sapiens_R-HSA-1660499	0.00411	11
AIR	168-hr	Reactome_2016	NOTCH2 intracellular domain regulates transcription_Homo sapiens_R-HSA-2197563	0.0155	6
AIR	168-hr	Reactome_2016	G alpha (12/13) signalling events_Homo sapiens_R-HSA-416482	0.0214	17
AIR	168-hr	Reactome_2016	Semaphorin interactions_Homo sapiens_R-HSA-373755	0.0335	19
AIR	168-hr	Reactome_2016	Anchoring of the basal body to the plasma membrane_Homo sapiens_R-HSA-5620912	0.0341	27
AIR	168-hr	Reactome_2016	Constitutive Signaling by NOTCH1 HD+PEST Domain Mutants_Homo sapiens_R-HSA-2894862	0.0458	16
AIR	168-hr	Reactome_2016	Signaling by NOTCH1 in Cancer_Homo sapiens_R-HSA-2644603	0.0458	16
AIR	168-hr	Reactome_2016	Signaling by NOTCH1 PEST Domain Mutants in Cancer_Homo sapiens_R-HSA-2644602	0.0458	16
AIR	168-hr	Reactome_2016	Constitutive Signaling by NOTCH1 PEST Domain Mutants_Homo sapiens_R-HSA-2644606	0.0458	16
AIR	168-hr	Reactome_2016	Signaling by NOTCH1 HD+PEST Domain Mutants in Cancer_Homo sapiens_R-HSA-2894858	0.0458	16
AIR	168-hr	Reactome_2016	Voltage gated Potassium channels_Homo sapiens_R-HSA-1296072	0.0459	15
AIR	168-hr	Reactome_2016	Assembly of the primary cilium_Homo sapiens_R-HSA-5617833	0.0497	42
AIR	168-hr	BioPlex_2017	TMEM131	0.00162	5
AIR	168-hr	BioPlex_2017	CDH19	0.0034	8
AIR	168-hr	BioPlex_2017	PPP2CB	0.00477	10
AIR	168-hr	BioPlex_2017	PIP4K2A	0.00646	26
AIR	168-hr	BioPlex_2017	TP53BP2	0.00908	6
AIR	168-hr	BioPlex_2017	PCDHB11	0.0218	10
AIR	168-hr	BioPlex_2017	RHOC	0.029	6
AIR	168-hr	BioPlex_2017	TRPC4AP	0.0295	12
AIR	168-hr	BioPlex_2017	RNF19B	0.0319	10
AIR	168-hr	BioPlex_2017	CPNE5	0.0468	10
AIR	168-hr	BioPlex_2017	TPM1	0.047	7
AIR	168-hr	WikiPathways_2019_Human	VEGFA-VEGFR2 Signaling Pathway WP3888	3.41e-05	49
AIR	168-hr	WikiPathways_2019_Human	Insulin Signaling WP481	0.00112	38
AIR	168-hr	WikiPathways_2019_Human	Regulation of Actin Cytoskeleton WP51	0.00148	37
AIR	168-hr	WikiPathways_2019_Human	Regulation of Microtubule Cytoskeleton WP2038	0.018	18
AIR	168-hr	WikiPathways_2019_Human	Endoderm Differentiation WP2853	0.0291	35
AIR	168-hr	WikiPathways_2019_Human	Wnt/beta-catenin Signaling Pathway in Leukemia WP3658	0.0295	7
AIR	168-hr	WikiPathways_2019_Human	G13 Signaling Pathway WP524	0.0319	11
AIR	168-hr	WikiPathways_2019_Human	Genes related to primary cilium development (based on CRISPR) WP4536	0.0471	25
AIR	168-hr	KEGG_2019_Human	Regulation of actin cytoskeleton	0.00468	42
AIR	168-hr	KEGG_2019_Human	Endocytosis	0.009	51
AIR	168-hr	KEGG_2019_Human	Acute myeloid leukemia	0.0104	14
AIR	168-hr	KEGG_2019_Human	Phosphatidylinositol signaling system	0.0154	28
AIR	168-hr	KEGG_2019_Human	Parathyroid hormone synthesis, secretion and action	0.0238	25
AIR	168-hr	KEGG_2019_Mouse	Regulation of actin cytoskeleton	0.00543	42
AIR	168-hr	KEGG_2019_Mouse	Acute myeloid leukemia	0.0135	14
AIR	168-hr	KEGG_2019_Mouse	Phosphatidylinositol signaling system	0.0145	28
AIR	168-hr	KEGG_2019_Mouse	Parathyroid hormone synthesis, secretion and action	0.0252	25
AIR	168-hr	BioPlanet_2019	Insulin signaling pathway	0.00103	62
AIR	168-hr	BioPlanet_2019	PDGFB signaling pathway	0.00242	28
AIR	168-hr	BioPlanet_2019	Integrin alpha-2b beta-3 signaling	0.00294	4
AIR	168-hr	BioPlanet_2019	Cell differentiation by G alpha (i/o) pathway inferred from mouse Neuro2A model	0.00318	14
AIR	168-hr	BioPlanet_2019	Actin cytoskeleton regulation	0.00392	47
AIR	168-hr	BioPlanet_2019	Epidermal growth factor receptor (EGFR) pathway	0.00495	22
AIR	168-hr	BioPlanet_2019	Signaling events mediated by focal adhesion kinase	0.00719	14
AIR	168-hr	BioPlanet_2019	Signaling events mediated by hepatocyte growth factor receptor (c-Met)	0.0101	22
AIR	168-hr	BioPlanet_2019	Endocytosis	0.0114	45
AIR	168-hr	BioPlanet_2019	PIP biosynthesis at the plasma membrane	0.0164	10
AIR	168-hr	BioPlanet_2019	T cell receptor/Ras pathway	0.024	5
AIR	168-hr	BioPlanet_2019	Phosphatidylinositol metabolism	0.0262	13
AIR	168-hr	BioPlanet_2019	Phosphatidylinositol signaling system	0.0264	22
AIR	168-hr	BioPlanet_2019	Integrin signaling pathway	0.0264	31
AIR	168-hr	BioPlanet_2019	Semaphorin interactions	0.0312	19
AIR	168-hr	BioPlanet_2019	G13 signaling pathway	0.0319	11
AIR	168-hr	BioPlanet_2019	PI3K pathway	0.0338	13
AIR	168-hr	BioPlanet_2019	Acute myeloid leukemia	0.0458	12
AIR	168-hr	BioPlanet_2019	Voltage-gated potassium channels	0.0459	15
AIR	168-hr	Jensen_TISSUES	Eye	4.84e-13	857
AIR	168-hr	Jensen_TISSUES	Frontal_lobe	1.57e-09	1736
AIR	168-hr	Jensen_TISSUES	Brain	3.47e-08	1977
AIR	168-hr	Jensen_TISSUES	Uterus	1.14e-07	1843
AIR	168-hr	Jensen_TISSUES	Spinal_cord	1.28e-06	1658
AIR	168-hr	Jensen_TISSUES	BTO:0005453	8.54e-06	1028
AIR	168-hr	Jensen_TISSUES	Adipose_tissue	2.72e-05	1726
AIR	168-hr	Jensen_TISSUES	COS-7_cell	0.00454	4
AIR	168-hr	Jensen_TISSUES	Blood_platelet	0.00658	800
AIR	168-hr	Jensen_TISSUES	ZR-75-30_cell	0.0225	6
AIR	168-hr	Jensen_TISSUES	EB-1_cell	0.0338	15
AIR	168-hr	Jensen_COMPARTMENTS	Cytoplasm	0.000558	777
AIR	168-hr	Jensen_COMPARTMENTS	Cytoplasmic_part	0.000558	777
AIR	168-hr	Jensen_COMPARTMENTS	Cytosol	0.00182	634
AIR	168-hr	Jensen_COMPARTMENTS	Node_of_Ranvier	0.00226	7
AIR	168-hr	Jensen_COMPARTMENTS	Mating_projection	0.00248	21
AIR	168-hr	Jensen_COMPARTMENTS	Intracellular_non-membrane-bounded_organelle	0.00407	348
AIR	168-hr	Jensen_COMPARTMENTS	non-membrane-bounded_organelle	0.00407	348
AIR	168-hr	Jensen_COMPARTMENTS	Intracellular_organelle_part	0.00427	357
AIR	168-hr	Jensen_COMPARTMENTS	Glutamatergic_synapse	0.0079	75
AIR	168-hr	Jensen_COMPARTMENTS	cell-cell_adherens_junction	0.00808	63
AIR	168-hr	Jensen_COMPARTMENTS	Cytoskeletal_part	0.0279	153
AIR	168-hr	Jensen_COMPARTMENTS	Cytoskeleton	0.0308	181
AIR	168-hr	Jensen_COMPARTMENTS	Presynaptic_active_zone	0.0376	12
AIR	168-hr	Jensen_COMPARTMENTS	Meiotic_spindle_pole	0.0379	3
AIR	168-hr	Jensen_COMPARTMENTS	TORC1_complex	0.044	66
AIR	168-hr	Jensen_COMPARTMENTS	Grb2-Sos_complex	0.0458	14
AIR	168-hr	Jensen_COMPARTMENTS	Cytoplasmic_region	0.0461	56
AIR	168-hr	Jensen_COMPARTMENTS	Pericentriolar_material	0.047	5
AIR	168-hr	GO_Biological_Process_2018	regulation of neuroblast proliferation (GO:1902692)	0.000741	4
AIR	168-hr	GO_Biological_Process_2018	MAPK cascade (GO:0000165)	0.00114	60
AIR	168-hr	GO_Biological_Process_2018	peptidyl-threonine phosphorylation (GO:0018107)	0.00115	18
AIR	168-hr	GO_Biological_Process_2018	negative regulation of intracellular signal transduction (GO:1902532)	0.00128	33
AIR	168-hr	GO_Biological_Process_2018	regulation of cell-substrate junction assembly (GO:0090109)	0.00401	8
AIR	168-hr	GO_Biological_Process_2018	negative regulation of telomerase activity (GO:0051974)	0.00454	4
AIR	168-hr	GO_Biological_Process_2018	protein dephosphorylation (GO:0006470)	0.00525	34
AIR	168-hr	GO_Biological_Process_2018	peptidyl-serine modification (GO:0018209)	0.0055	42
AIR	168-hr	GO_Biological_Process_2018	axonogenesis (GO:0007409)	0.00757	56
AIR	168-hr	GO_Biological_Process_2018	regulation of adherens junction organization (GO:1903391)	0.00806	8
AIR	168-hr	GO_Biological_Process_2018	peptidyl-threonine modification (GO:0018210)	0.00817	25
AIR	168-hr	GO_Biological_Process_2018	excitatory postsynaptic potential (GO:0060079)	0.0119	7
AIR	168-hr	GO_Biological_Process_2018	positive regulation of nuclear-transcribed mRNA poly(A) tail shortening (GO:0060213)	0.0121	6
AIR	168-hr	GO_Biological_Process_2018	mitochondrion distribution (GO:0048311)	0.0121	4
AIR	168-hr	GO_Biological_Process_2018	regulation of nuclear-transcribed mRNA poly(A) tail shortening (GO:0060211)	0.0121	6
AIR	168-hr	GO_Biological_Process_2018	negative regulation of supramolecular fiber organization (GO:1902904)	0.0125	16
AIR	168-hr	GO_Biological_Process_2018	regulation of anatomical structure morphogenesis (GO:0022603)	0.0137	23
AIR	168-hr	GO_Biological_Process_2018	regulation of dendritic spine development (GO:0060998)	0.0145	11
AIR	168-hr	GO_Biological_Process_2018	vesicle-mediated transport (GO:0016192)	0.0148	76
AIR	168-hr	GO_Biological_Process_2018	actomyosin structure organization (GO:0031032)	0.0171	17
AIR	168-hr	GO_Biological_Process_2018	post-Golgi vesicle-mediated transport (GO:0006892)	0.018	15
AIR	168-hr	GO_Biological_Process_2018	chemical synaptic transmission, postsynaptic (GO:0099565)	0.0186	9
AIR	168-hr	GO_Biological_Process_2018	regulation of postsynaptic membrane potential (GO:0060078)	0.0186	9
AIR	168-hr	GO_Biological_Process_2018	axon guidance (GO:0007411)	0.0317	42
AIR	168-hr	GO_Biological_Process_2018	regulation of supramolecular fiber organization (GO:1902903)	0.0334	11
AIR	168-hr	GO_Biological_Process_2018	protein localization to organelle (GO:0033365)	0.036	23
AIR	168-hr	GO_Biological_Process_2018	negative regulation of microtubule polymerization or depolymerization (GO:0031111)	0.0376	8
AIR	168-hr	GO_Biological_Process_2018	negative regulation of small GTPase mediated signal transduction (GO:0051058)	0.0376	11
AIR	168-hr	GO_Biological_Process_2018	protein localization to chromosome (GO:0034502)	0.0376	7
AIR	168-hr	GO_Biological_Process_2018	positive regulation of dendrite extension (GO:1903861)	0.0405	6
AIR	168-hr	GO_Biological_Process_2018	regulation of cell morphogenesis (GO:0022604)	0.0421	13
AIR	168-hr	GO_Biological_Process_2018	regulation of dendrite extension (GO:1903859)	0.047	6
AIR	168-hr	GO_Biological_Process_2018	microtubule nucleation by microtubule organizing center (GO:0051418)	0.049	4
AIR	168-hr	GO_Biological_Process_2018	regulation of cytoplasmic transport (GO:1903649)	0.049	3
AIR	168-hr	GO_Molecular_Function_2018	RNA polymerase II regulatory region sequence-specific DNA binding (GO:0000977)	0.00139	89
AIR	168-hr	GO_Molecular_Function_2018	RNA polymerase II regulatory region DNA binding (GO:0001012)	0.00248	45
AIR	168-hr	GO_Molecular_Function_2018	kinase binding (GO:0019900)	0.0035	84
AIR	168-hr	GO_Molecular_Function_2018	phosphatidylinositol phosphate kinase activity (GO:0016307)	0.00401	7
AIR	168-hr	GO_Molecular_Function_2018	phosphoprotein phosphatase activity (GO:0004721)	0.00421	33
AIR	168-hr	GO_Molecular_Function_2018	ligand-dependent nuclear receptor transcription coactivator activity (GO:0030374)	0.0104	17
AIR	168-hr	GO_Molecular_Function_2018	protein kinase binding (GO:0019901)	0.0133	99
AIR	168-hr	GO_Molecular_Function_2018	SUMO binding (GO:0032183)	0.0155	6
AIR	168-hr	GO_Molecular_Function_2018	purine ribonucleoside triphosphate binding (GO:0035639)	0.0275	69
AIR	168-hr	GO_Molecular_Function_2018	syntaxin-1 binding (GO:0017075)	0.029	6
AIR	168-hr	miRTarBase_2017	hsa-miR-92a-3p	1.32e-06	236
AIR	168-hr	miRTarBase_2017	hsa-miR-205-5p	0.000254	45
AIR	168-hr	miRTarBase_2017	mmu-miR-3095-5p	0.000285	6
AIR	168-hr	miRTarBase_2017	mmu-miR-181a-5p	0.00033	114
AIR	168-hr	miRTarBase_2017	hsa-miR-7111-5p	0.000365	50
AIR	168-hr	miRTarBase_2017	hsa-miR-5698	0.000398	87
AIR	168-hr	miRTarBase_2017	hsa-miR-34a-5p	0.000458	129
AIR	168-hr	miRTarBase_2017	hsa-miR-32-5p	0.000846	100
AIR	168-hr	miRTarBase_2017	mmu-miR-26a-5p	0.00143	92
AIR	168-hr	miRTarBase_2017	hsa-miR-605-5p	0.00173	28
AIR	168-hr	miRTarBase_2017	hsa-miR-4462	0.00176	9
AIR	168-hr	miRTarBase_2017	hsa-miR-4668-3p	0.00244	38
AIR	168-hr	miRTarBase_2017	hsa-miR-708-5p	0.0029	27
AIR	168-hr	miRTarBase_2017	hsa-miR-130b-3p	0.0032	100
AIR	168-hr	miRTarBase_2017	hsa-miR-802	0.00377	20
AIR	168-hr	miRTarBase_2017	hsa-miR-17-5p	0.00396	203
AIR	168-hr	miRTarBase_2017	hsa-miR-93-5p	0.00406	196
AIR	168-hr	miRTarBase_2017	hsa-miR-125b-5p	0.00514	83
AIR	168-hr	miRTarBase_2017	hsa-miR-519a-3p	0.00587	69
AIR	168-hr	miRTarBase_2017	hsa-miR-519c-3p	0.0061	69
AIR	168-hr	miRTarBase_2017	hsa-miR-16-5p	0.00691	265
AIR	168-hr	miRTarBase_2017	hsa-miR-3679-3p	0.00779	32
AIR	168-hr	miRTarBase_2017	hsa-miR-606	0.00791	15
AIR	168-hr	miRTarBase_2017	hsa-miR-195-5p	0.00802	127
AIR	168-hr	miRTarBase_2017	hsa-miR-4688	0.00819	26
AIR	168-hr	miRTarBase_2017	hsa-miR-519b-3p	0.00905	68
AIR	168-hr	miRTarBase_2017	hsa-miR-6825-5p	0.00995	75
AIR	168-hr	miRTarBase_2017	hsa-miR-1468-3p	0.0113	51
AIR	168-hr	miRTarBase_2017	hsa-miR-1180-3p	0.0114	17
AIR	168-hr	miRTarBase_2017	hsa-miR-30d-5p	0.0115	66
AIR	168-hr	miRTarBase_2017	hsa-miR-410-3p	0.0116	50
AIR	168-hr	miRTarBase_2017	hsa-miR-26a-5p	0.012	85
AIR	168-hr	miRTarBase_2017	hsa-miR-125a-5p	0.0122	49
AIR	168-hr	miRTarBase_2017	hsa-miR-4652-3p	0.013	24
AIR	168-hr	miRTarBase_2017	hsa-miR-106b-5p	0.0132	182
AIR	168-hr	miRTarBase_2017	hsa-miR-4524b-5p	0.0137	38
AIR	168-hr	miRTarBase_2017	hsa-miR-4524a-5p	0.0137	38
AIR	168-hr	miRTarBase_2017	hsa-miR-185-3p	0.0139	25
AIR	168-hr	miRTarBase_2017	mmu-miR-149-5p	0.0139	86
AIR	168-hr	miRTarBase_2017	hsa-miR-3163	0.0152	63
AIR	168-hr	miRTarBase_2017	hsa-miR-636	0.0165	28
AIR	168-hr	miRTarBase_2017	hsa-miR-545-5p	0.0198	23
AIR	168-hr	miRTarBase_2017	hsa-miR-183-5p	0.0203	63
AIR	168-hr	miRTarBase_2017	hsa-miR-548aw	0.0213	54
AIR	168-hr	miRTarBase_2017	hsa-miR-497-5p	0.0216	93
AIR	168-hr	miRTarBase_2017	hsa-miR-646	0.0229	45
AIR	168-hr	miRTarBase_2017	hsa-miR-324-3p	0.0233	58
AIR	168-hr	miRTarBase_2017	hsa-miR-93-3p	0.0237	49
AIR	168-hr	miRTarBase_2017	hsa-miR-200b-3p	0.0247	48
AIR	168-hr	miRTarBase_2017	hsa-miR-4658	0.0249	16
AIR	168-hr	miRTarBase_2017	hsa-miR-5692a	0.0251	56
AIR	168-hr	miRTarBase_2017	hsa-miR-20a-5p	0.0257	178
AIR	168-hr	miRTarBase_2017	mmu-miR-543-3p	0.0259	10
AIR	168-hr	miRTarBase_2017	hsa-miR-6790-5p	0.0269	16
AIR	168-hr	miRTarBase_2017	hsa-miR-208a-5p	0.0282	23
AIR	168-hr	miRTarBase_2017	hsa-miR-3942-5p	0.0282	16
AIR	168-hr	miRTarBase_2017	hsa-miR-30b-5p	0.0283	78
AIR	168-hr	miRTarBase_2017	hsa-miR-135a-5p	0.0286	25
AIR	168-hr	miRTarBase_2017	hsa-miR-424-5p	0.0286	94
AIR	168-hr	miRTarBase_2017	hsa-miR-30a-5p	0.0293	137
AIR	168-hr	miRTarBase_2017	hsa-miR-208b-5p	0.0298	23
AIR	168-hr	miRTarBase_2017	hsa-miR-519d-3p	0.0299	149
AIR	168-hr	miRTarBase_2017	hsa-miR-15a-5p	0.0305	127
AIR	168-hr	miRTarBase_2017	hsa-miR-3121-3p	0.0305	32
AIR	168-hr	miRTarBase_2017	hsa-miR-30e-5p	0.0305	67
AIR	168-hr	miRTarBase_2017	hsa-miR-4703-5p	0.0322	16
AIR	168-hr	miRTarBase_2017	hsa-miR-6839-3p	0.0385	15
AIR	168-hr	miRTarBase_2017	hsa-miR-3182	0.0388	21
AIR	168-hr	miRTarBase_2017	hsa-miR-6838-5p	0.0415	81
AIR	168-hr	miRTarBase_2017	hsa-miR-4272	0.0462	18
AIR	168-hr	miRTarBase_2017	hsa-miR-548e-5p	0.0493	41
AIR	168-hr	miRTarBase_2017	hsa-miR-20b-5p	0.0499	151
AIR	168-hr	miRTarBase_2017	hsa-miR-5089-3p	0.05	12
AIR	168-hr	miRTarBase_2017	hsa-miR-5579-3p	0.05	15
CIE	000-hr	PPI_Hub_Proteins	SQSTM1	0.00129	43
CIE	000-hr	PPI_Hub_Proteins	NCK1	0.01	58
CIE	000-hr	PPI_Hub_Proteins	SIN3A	0.0334	43
CIE	000-hr	NURSA_Human_Endogenous_Complexome	BL6322 (SFN)	0.0113	45
CIE	000-hr	NURSA_Human_Endogenous_Complexome	SC-5606 (XRCC4)	0.0146	17
CIE	000-hr	NURSA_Human_Endogenous_Complexome	BL4565 (KIF1B)	0.0211	24
CIE	000-hr	NURSA_Human_Endogenous_Complexome	BL5480 (BRD3)	0.0275	26
CIE	000-hr	NURSA_Human_Endogenous_Complexome	BL4014 (BCAS3)	0.0432	13
CIE	000-hr	Reactome_2016	CREB phosphorylation through the activation of Ras_Homo sapiens_R-HSA-442742	0.000581	11
CIE	000-hr	Reactome_2016	Ras activation uopn Ca2+ infux through NMDA receptor_Homo sapiens_R-HSA-442982	0.00194	8
CIE	000-hr	Reactome_2016	CREB phosphorylation through the activation of CaMKII_Homo sapiens_R-HSA-442729	0.0235	6
CIE	000-hr	Reactome_2016	Transcriptional activation of mitochondrial biogenesis_Homo sapiens_R-HSA-2151201	0.0374	14
CIE	000-hr	Reactome_2016	Pre-NOTCH Transcription and Translation_Homo sapiens_R-HSA-1912408	0.0432	11
CIE	000-hr	BioPlex_2017	DENND2D	0.0227	7
CIE	000-hr	BioPlex_2017	C18orf1	0.0233	13
CIE	000-hr	BioPlex_2017	RASSF1	0.0421	7
CIE	000-hr	BioPlex_2017	CLINT1	0.0437	7
CIE	000-hr	WikiPathways_2019_Human	Synaptic signaling pathways associated with autism spectrum disorder WP4539	0.0013	19
CIE	000-hr	KEGG_2019_Human	GnRH signaling pathway	0.00465	25
CIE	000-hr	KEGG_2019_Mouse	Endocytosis	0.000542	64
CIE	000-hr	KEGG_2019_Mouse	Axon guidance	0.00296	49
CIE	000-hr	KEGG_2019_Mouse	GnRH signaling pathway	0.00313	25
CIE	000-hr	KEGG_2019_Mouse	Viral myocarditis	0.00479	22
CIE	000-hr	BioPlanet_2019	ERBB4 signaling events	0.000226	16
CIE	000-hr	BioPlanet_2019	Natural killer cell receptor signaling pathway	0.00108	20
CIE	000-hr	BioPlanet_2019	Agrin in postsynaptic differentiation	0.00216	16
CIE	000-hr	BioPlanet_2019	Netrin-mediated signaling events	0.00258	15
CIE	000-hr	BioPlanet_2019	G alpha 12 pathway	0.00323	15
CIE	000-hr	BioPlanet_2019	Chronic myeloid leukemia	0.00372	19
CIE	000-hr	BioPlanet_2019	Delta Np63 pathway	0.00639	15
CIE	000-hr	BioPlanet_2019	IGF1 signaling pathway	0.0287	8
CIE	000-hr	Jensen_TISSUES	vp8	0.00538	5
CIE	000-hr	Jensen_COMPARTMENTS	Excitatory_synapse	9.12e-07	70
CIE	000-hr	Jensen_COMPARTMENTS	Plasma_membrane_protein_complex	4.26e-05	111
CIE	000-hr	Jensen_COMPARTMENTS	calcium-_and_calmodulin-dependent_protein_kinase_complex	0.000275	48
CIE	000-hr	Jensen_COMPARTMENTS	Mesaxon	0.000402	14
CIE	000-hr	Jensen_COMPARTMENTS	Ensheathing_process	0.000402	14
CIE	000-hr	Jensen_COMPARTMENTS	Leading_edge_membrane	0.000789	38
CIE	000-hr	Jensen_COMPARTMENTS	Cell_periphery	0.00166	243
CIE	000-hr	Jensen_COMPARTMENTS	Plasma_membrane	0.00166	243
CIE	000-hr	Jensen_COMPARTMENTS	Dendritic_spine	0.00171	34
CIE	000-hr	Jensen_COMPARTMENTS	Neuron_spine	0.00223	34
CIE	000-hr	Jensen_COMPARTMENTS	Astral_microtubule	0.00245	30
CIE	000-hr	Jensen_COMPARTMENTS	Ion_channel_complex	0.00249	63
CIE	000-hr	Jensen_COMPARTMENTS	Membrane	0.00382	281
CIE	000-hr	Jensen_COMPARTMENTS	Golgi_apparatus	0.00476	167
CIE	000-hr	Jensen_COMPARTMENTS	Actin_filament_bundle	0.00561	20
CIE	000-hr	Jensen_COMPARTMENTS	Podocyte_foot	0.0117	32
CIE	000-hr	Jensen_COMPARTMENTS	SUMO-targeted_ubiquitin_ligase_complex	0.0122	19
CIE	000-hr	Jensen_COMPARTMENTS	Contractile_actin_filament_bundle	0.0124	16
CIE	000-hr	Jensen_COMPARTMENTS	Dendritic_spine_membrane	0.0143	5
CIE	000-hr	Jensen_COMPARTMENTS	Prospore_contractile_ring	0.0204	27
CIE	000-hr	Jensen_COMPARTMENTS	Kir2_inward_rectifier_potassium_channel_complex	0.0204	33
CIE	000-hr	Jensen_COMPARTMENTS	Centriolar_satellite	0.0208	9
CIE	000-hr	Jensen_COMPARTMENTS	chaperone-mediated_autophagy_translocation_complex	0.0216	6
CIE	000-hr	Jensen_COMPARTMENTS	NMDA_selective_glutamate_receptor_complex	0.0216	5
CIE	000-hr	Jensen_COMPARTMENTS	L-type_voltage-gated_calcium_channel_complex	0.0284	26
CIE	000-hr	Jensen_COMPARTMENTS	Cation_channel_complex	0.0353	39
CIE	000-hr	Jensen_COMPARTMENTS	Cell_projection_part	0.0368	184
CIE	000-hr	Jensen_COMPARTMENTS	Glutamatergic_postsynaptic_density	0.0398	8
CIE	000-hr	GO_Biological_Process_2018	regulation of sequestering of calcium ion (GO:0051282)	0.00179	7
CIE	000-hr	GO_Biological_Process_2018	protein ubiquitination involved in ubiquitin-dependent protein catabolic process (GO:0042787)	0.00273	23
CIE	000-hr	GO_Biological_Process_2018	filopodium assembly (GO:0046847)	0.00487	9
CIE	000-hr	GO_Biological_Process_2018	regulation of lipid metabolic process (GO:0019216)	0.00571	34
CIE	000-hr	GO_Biological_Process_2018	ventricular cardiac muscle cell action potential (GO:0086005)	0.00704	8
CIE	000-hr	GO_Biological_Process_2018	regulation of cell morphogenesis involved in differentiation (GO:0010769)	0.0081	15
CIE	000-hr	GO_Biological_Process_2018	protein localization to centrosome (GO:0071539)	0.0133	10
CIE	000-hr	GO_Biological_Process_2018	positive regulation of protein kinase activity (GO:0045860)	0.0166	40
CIE	000-hr	GO_Biological_Process_2018	calcium ion transmembrane import into cytosol (GO:0097553)	0.0233	12
CIE	000-hr	GO_Biological_Process_2018	positive regulation of protein complex assembly (GO:0031334)	0.0268	25
CIE	000-hr	GO_Biological_Process_2018	long-term synaptic potentiation (GO:0060291)	0.0287	8
CIE	000-hr	GO_Biological_Process_2018	protein localization to microtubule organizing center (GO:1905508)	0.031	9
CIE	000-hr	GO_Biological_Process_2018	stress-activated protein kinase signaling cascade (GO:0031098)	0.0328	19
CIE	000-hr	GO_Biological_Process_2018	regulation of protein complex assembly (GO:0043254)	0.0448	18
CIE	000-hr	GO_Biological_Process_2018	negative regulation of JNK cascade (GO:0046329)	0.0448	8
CIE	000-hr	GO_Molecular_Function_2018	phosphatidylinositol binding (GO:0035091)	0.000466	30
CIE	000-hr	miRTarBase_2017	mmu-miR-190a-5p	0.000111	43
CIE	000-hr	miRTarBase_2017	hsa-miR-6873-3p	0.00114	86
CIE	000-hr	miRTarBase_2017	hsa-miR-5010-3p	0.00734	40
CIE	000-hr	miRTarBase_2017	hsa-miR-548t-3p	0.00964	41
CIE	000-hr	miRTarBase_2017	hsa-miR-548ap-3p	0.00964	41
CIE	000-hr	miRTarBase_2017	hsa-miR-6766-3p	0.00987	14
CIE	000-hr	miRTarBase_2017	hsa-miR-3667-3p	0.0282	51
CIE	000-hr	miRTarBase_2017	hsa-miR-6763-3p	0.0377	8
CIE	000-hr	miRTarBase_2017	hsa-miR-4691-5p	0.0421	53
CIE	000-hr	miRTarBase_2017	hsa-miR-4443	0.0431	31
CIE	000-hr	miRTarBase_2017	hsa-miR-6792-3p	0.0444	52
CIE	072-hr	PPI_Hub_Proteins	SQSTM1	0.000191	43
CIE	072-hr	PPI_Hub_Proteins	SIN3A	0.0169	43
CIE	072-hr	PPI_Hub_Proteins	NCK1	0.0303	58
CIE	072-hr	NURSA_Human_Endogenous_Complexome	BL6322 (SFN)	0.00817	45
CIE	072-hr	NURSA_Human_Endogenous_Complexome	BL4565 (KIF1B)	0.0134	24
CIE	072-hr	NURSA_Human_Endogenous_Complexome	BL4014 (BCAS3)	0.0161	13
CIE	072-hr	NURSA_Human_Endogenous_Complexome	SC-5606 (XRCC4)	0.019	17
CIE	072-hr	NURSA_Human_Endogenous_Complexome	BL5480 (BRD3)	0.0489	26
CIE	072-hr	Reactome_2016	CREB phosphorylation through the activation of Ras_Homo sapiens_R-HSA-442742	0.00141	11
CIE	072-hr	Reactome_2016	Ras activation uopn Ca2+ infux through NMDA receptor_Homo sapiens_R-HSA-442982	0.0038	8
CIE	072-hr	Reactome_2016	CREB phosphorylation through the activation of CaMKII_Homo sapiens_R-HSA-442729	0.0139	6
CIE	072-hr	Reactome_2016	Transcriptional activation of mitochondrial biogenesis_Homo sapiens_R-HSA-2151201	0.0442	14
CIE	072-hr	Reactome_2016	Pre-NOTCH Transcription and Translation_Homo sapiens_R-HSA-1912408	0.049	11
CIE	072-hr	BioPlex_2017	RASSF1	0.00591	7
CIE	072-hr	BioPlex_2017	C18orf1	0.00922	13
CIE	072-hr	BioPlex_2017	CLINT1	0.0149	7
CIE	072-hr	BioPlex_2017	DENND2D	0.0381	7
CIE	072-hr	WikiPathways_2019_Human	Synaptic signaling pathways associated with autism spectrum disorder WP4539	0.0047	19
CIE	072-hr	KEGG_2019_Human	GnRH signaling pathway	0.0403	25
CIE	072-hr	KEGG_2019_Mouse	Axon guidance	0.0016	49
CIE	072-hr	KEGG_2019_Mouse	Viral myocarditis	0.0263	22
CIE	072-hr	KEGG_2019_Mouse	Endocytosis	0.0302	64
CIE	072-hr	KEGG_2019_Mouse	GnRH signaling pathway	0.0327	25
CIE	072-hr	BioPlanet_2019	Natural killer cell receptor signaling pathway	0.00159	20
CIE	072-hr	BioPlanet_2019	ERBB4 signaling events	0.00276	16
CIE	072-hr	BioPlanet_2019	Netrin-mediated signaling events	0.00401	15
CIE	072-hr	BioPlanet_2019	IGF1 signaling pathway	0.01	8
CIE	072-hr	BioPlanet_2019	Delta Np63 pathway	0.0105	15
CIE	072-hr	BioPlanet_2019	G alpha 12 pathway	0.0135	15
CIE	072-hr	BioPlanet_2019	Chronic myeloid leukemia	0.0201	19
CIE	072-hr	BioPlanet_2019	Agrin in postsynaptic differentiation	0.032	16
CIE	072-hr	Jensen_TISSUES	vp8	0.031	5
CIE	072-hr	Jensen_COMPARTMENTS	Golgi_apparatus	4.84e-05	167
CIE	072-hr	Jensen_COMPARTMENTS	Excitatory_synapse	0.000285	70
CIE	072-hr	Jensen_COMPARTMENTS	Actin_filament_bundle	0.000453	20
CIE	072-hr	Jensen_COMPARTMENTS	Kir2_inward_rectifier_potassium_channel_complex	0.00208	33
CIE	072-hr	Jensen_COMPARTMENTS	Contractile_actin_filament_bundle	0.00223	16
CIE	072-hr	Jensen_COMPARTMENTS	Dendritic_spine	0.00312	34
CIE	072-hr	Jensen_COMPARTMENTS	Neuron_spine	0.00375	34
CIE	072-hr	Jensen_COMPARTMENTS	Glutamatergic_postsynaptic_density	0.0038	8
CIE	072-hr	Jensen_COMPARTMENTS	L-type_voltage-gated_calcium_channel_complex	0.00533	26
CIE	072-hr	Jensen_COMPARTMENTS	Astral_microtubule	0.00684	30
CIE	072-hr	Jensen_COMPARTMENTS	Plasma_membrane_protein_complex	0.00703	111
CIE	072-hr	Jensen_COMPARTMENTS	SUMO-targeted_ubiquitin_ligase_complex	0.00744	19
CIE	072-hr	Jensen_COMPARTMENTS	Leading_edge_membrane	0.0101	38
CIE	072-hr	Jensen_COMPARTMENTS	Podocyte_foot	0.0108	32
CIE	072-hr	Jensen_COMPARTMENTS	Mesaxon	0.0141	14
CIE	072-hr	Jensen_COMPARTMENTS	Ensheathing_process	0.0141	14
CIE	072-hr	Jensen_COMPARTMENTS	Dendritic_spine_membrane	0.0174	5
CIE	072-hr	Jensen_COMPARTMENTS	Centriolar_satellite	0.0211	9
CIE	072-hr	Jensen_COMPARTMENTS	Membrane	0.0231	281
CIE	072-hr	Jensen_COMPARTMENTS	chaperone-mediated_autophagy_translocation_complex	0.0237	6
CIE	072-hr	Jensen_COMPARTMENTS	NMDA_selective_glutamate_receptor_complex	0.0237	5
CIE	072-hr	Jensen_COMPARTMENTS	Cell_projection_part	0.0244	184
CIE	072-hr	Jensen_COMPARTMENTS	Cell_periphery	0.0245	243
CIE	072-hr	Jensen_COMPARTMENTS	Plasma_membrane	0.0245	243
CIE	072-hr	Jensen_COMPARTMENTS	calcium-_and_calmodulin-dependent_protein_kinase_complex	0.0298	48
CIE	072-hr	Jensen_COMPARTMENTS	Ion_channel_complex	0.0348	63
CIE	072-hr	Jensen_COMPARTMENTS	Prospore_contractile_ring	0.0403	27
CIE	072-hr	Jensen_COMPARTMENTS	Cation_channel_complex	0.0473	39
CIE	072-hr	GO_Biological_Process_2018	negative regulation of JNK cascade (GO:0046329)	0.00221	8
CIE	072-hr	GO_Biological_Process_2018	regulation of lipid metabolic process (GO:0019216)	0.00233	34
CIE	072-hr	GO_Biological_Process_2018	positive regulation of protein kinase activity (GO:0045860)	0.0046	40
CIE	072-hr	GO_Biological_Process_2018	protein localization to centrosome (GO:0071539)	0.00498	10
CIE	072-hr	GO_Biological_Process_2018	long-term synaptic potentiation (GO:0060291)	0.01	8
CIE	072-hr	GO_Biological_Process_2018	positive regulation of protein complex assembly (GO:0031334)	0.013	25
CIE	072-hr	GO_Biological_Process_2018	filopodium assembly (GO:0046847)	0.0139	9
CIE	072-hr	GO_Biological_Process_2018	protein ubiquitination involved in ubiquitin-dependent protein catabolic process (GO:0042787)	0.0168	23
CIE	072-hr	GO_Biological_Process_2018	stress-activated protein kinase signaling cascade (GO:0031098)	0.0168	19
CIE	072-hr	GO_Biological_Process_2018	regulation of sequestering of calcium ion (GO:0051282)	0.0174	7
CIE	072-hr	GO_Biological_Process_2018	protein localization to microtubule organizing center (GO:1905508)	0.0176	9
CIE	072-hr	GO_Biological_Process_2018	ventricular cardiac muscle cell action potential (GO:0086005)	0.0176	8
CIE	072-hr	GO_Biological_Process_2018	regulation of protein complex assembly (GO:0043254)	0.022	18
CIE	072-hr	GO_Biological_Process_2018	calcium ion transmembrane import into cytosol (GO:0097553)	0.0316	12
CIE	072-hr	GO_Biological_Process_2018	regulation of cell morphogenesis involved in differentiation (GO:0010769)	0.0316	15
CIE	072-hr	GO_Molecular_Function_2018	phosphatidylinositol binding (GO:0035091)	0.0322	30
CIE	072-hr	miRTarBase_2017	hsa-miR-4691-5p	0.00491	53
CIE	072-hr	miRTarBase_2017	hsa-miR-6792-3p	0.0098	52
CIE	072-hr	miRTarBase_2017	hsa-miR-6766-3p	0.0107	14
CIE	072-hr	miRTarBase_2017	hsa-miR-4443	0.0241	31
CIE	072-hr	miRTarBase_2017	mmu-miR-190a-5p	0.028	43
CIE	072-hr	miRTarBase_2017	hsa-miR-6763-3p	0.0332	8
CIE	072-hr	miRTarBase_2017	hsa-miR-6873-3p	0.0362	86
CIE	072-hr	miRTarBase_2017	hsa-miR-3667-3p	0.0374	51
CIE	072-hr	miRTarBase_2017	hsa-miR-5010-3p	0.0385	40
CIE	072-hr	miRTarBase_2017	hsa-miR-548t-3p	0.0481	41
CIE	072-hr	miRTarBase_2017	hsa-miR-548ap-3p	0.0481	41
CIE	168-hr	PPI_Hub_Proteins	SQSTM1	0.0025	43
CIE	168-hr	PPI_Hub_Proteins	NCK1	0.00692	58
CIE	168-hr	PPI_Hub_Proteins	SIN3A	0.0176	43
CIE	168-hr	NURSA_Human_Endogenous_Complexome	BL5480 (BRD3)	0.00228	26
CIE	168-hr	NURSA_Human_Endogenous_Complexome	BL4014 (BCAS3)	0.00572	13
CIE	168-hr	NURSA_Human_Endogenous_Complexome	BL6322 (SFN)	0.00899	45
CIE	168-hr	NURSA_Human_Endogenous_Complexome	SC-5606 (XRCC4)	0.00972	17
CIE	168-hr	NURSA_Human_Endogenous_Complexome	BL4565 (KIF1B)	0.0373	24
CIE	168-hr	Reactome_2016	Pre-NOTCH Transcription and Translation_Homo sapiens_R-HSA-1912408	0.00572	11
CIE	168-hr	Reactome_2016	Transcriptional activation of mitochondrial biogenesis_Homo sapiens_R-HSA-2151201	0.0158	14
CIE	168-hr	Reactome_2016	CREB phosphorylation through the activation of Ras_Homo sapiens_R-HSA-442742	0.0213	11
CIE	168-hr	Reactome_2016	CREB phosphorylation through the activation of CaMKII_Homo sapiens_R-HSA-442729	0.031	6
CIE	168-hr	Reactome_2016	Ras activation uopn Ca2+ infux through NMDA receptor_Homo sapiens_R-HSA-442982	0.0474	8
CIE	168-hr	BioPlex_2017	RASSF1	0.00191	7
CIE	168-hr	BioPlex_2017	DENND2D	0.00461	7
CIE	168-hr	BioPlex_2017	CLINT1	0.00968	7
CIE	168-hr	BioPlex_2017	C18orf1	0.00987	13
CIE	168-hr	WikiPathways_2019_Human	Synaptic signaling pathways associated with autism spectrum disorder WP4539	0.00231	19
CIE	168-hr	KEGG_2019_Human	GnRH signaling pathway	0.0442	25
CIE	168-hr	KEGG_2019_Mouse	Endocytosis	0.000913	64
CIE	168-hr	KEGG_2019_Mouse	Viral myocarditis	0.0275	22
CIE	168-hr	KEGG_2019_Mouse	GnRH signaling pathway	0.0351	25
CIE	168-hr	KEGG_2019_Mouse	Axon guidance	0.0444	49
CIE	168-hr	BioPlanet_2019	ERBB4 signaling events	0.000188	16
CIE	168-hr	BioPlanet_2019	Netrin-mediated signaling events	0.0039	15
CIE	168-hr	BioPlanet_2019	Natural killer cell receptor signaling pathway	0.0254	20
CIE	168-hr	BioPlanet_2019	IGF1 signaling pathway	0.0262	8
CIE	168-hr	BioPlanet_2019	Chronic myeloid leukemia	0.0384	19
CIE	168-hr	BioPlanet_2019	Agrin in postsynaptic differentiation	0.0386	16
CIE	168-hr	BioPlanet_2019	Delta Np63 pathway	0.0386	15
CIE	168-hr	BioPlanet_2019	G alpha 12 pathway	0.0479	15
CIE	168-hr	Jensen_TISSUES	vp8	0.00981	5
CIE	168-hr	Jensen_COMPARTMENTS	Excitatory_synapse	9.33e-11	70
CIE	168-hr	Jensen_COMPARTMENTS	Cell_projection_part	4.31e-06	184
CIE	168-hr	Jensen_COMPARTMENTS	Golgi_apparatus	7.98e-06	167
CIE	168-hr	Jensen_COMPARTMENTS	Dendritic_spine	0.000114	34
CIE	168-hr	Jensen_COMPARTMENTS	Neuron_spine	0.000152	34
CIE	168-hr	Jensen_COMPARTMENTS	SUMO-targeted_ubiquitin_ligase_complex	0.000159	19
CIE	168-hr	Jensen_COMPARTMENTS	Glutamatergic_postsynaptic_density	0.000252	8
CIE	168-hr	Jensen_COMPARTMENTS	calcium-_and_calmodulin-dependent_protein_kinase_complex	0.000259	48
CIE	168-hr	Jensen_COMPARTMENTS	Membrane	0.000351	281
CIE	168-hr	Jensen_COMPARTMENTS	Centriolar_satellite	0.000676	9
CIE	168-hr	Jensen_COMPARTMENTS	Ion_channel_complex	0.000923	63
CIE	168-hr	Jensen_COMPARTMENTS	Cell_periphery	0.00105	243
CIE	168-hr	Jensen_COMPARTMENTS	Plasma_membrane	0.00105	243
CIE	168-hr	Jensen_COMPARTMENTS	Astral_microtubule	0.00242	30
CIE	168-hr	Jensen_COMPARTMENTS	Cation_channel_complex	0.00473	39
CIE	168-hr	Jensen_COMPARTMENTS	Leading_edge_membrane	0.00494	38
CIE	168-hr	Jensen_COMPARTMENTS	chaperone-mediated_autophagy_translocation_complex	0.00668	6
CIE	168-hr	Jensen_COMPARTMENTS	Plasma_membrane_protein_complex	0.00669	111
CIE	168-hr	Jensen_COMPARTMENTS	L-type_voltage-gated_calcium_channel_complex	0.00938	26
CIE	168-hr	Jensen_COMPARTMENTS	Prospore_contractile_ring	0.00967	27
CIE	168-hr	Jensen_COMPARTMENTS	Podocyte_foot	0.013	32
CIE	168-hr	Jensen_COMPARTMENTS	Actin_filament_bundle	0.0265	20
CIE	168-hr	Jensen_COMPARTMENTS	Contractile_actin_filament_bundle	0.0306	16
CIE	168-hr	Jensen_COMPARTMENTS	Dendritic_spine_membrane	0.033	5
CIE	168-hr	Jensen_COMPARTMENTS	Kir2_inward_rectifier_potassium_channel_complex	0.0406	33
CIE	168-hr	Jensen_COMPARTMENTS	NMDA_selective_glutamate_receptor_complex	0.0443	5
CIE	168-hr	Jensen_COMPARTMENTS	Mesaxon	0.045	14
CIE	168-hr	Jensen_COMPARTMENTS	Ensheathing_process	0.045	14
CIE	168-hr	GO_Biological_Process_2018	protein localization to centrosome (GO:0071539)	0.00255	10
CIE	168-hr	GO_Biological_Process_2018	regulation of cell morphogenesis involved in differentiation (GO:0010769)	0.00275	15
CIE	168-hr	GO_Biological_Process_2018	long-term synaptic potentiation (GO:0060291)	0.006	8
CIE	168-hr	GO_Biological_Process_2018	positive regulation of protein complex assembly (GO:0031334)	0.00645	25
CIE	168-hr	GO_Biological_Process_2018	regulation of protein complex assembly (GO:0043254)	0.00762	18
CIE	168-hr	GO_Biological_Process_2018	protein localization to microtubule organizing center (GO:1905508)	0.00796	9
CIE	168-hr	GO_Biological_Process_2018	regulation of lipid metabolic process (GO:0019216)	0.00913	34
CIE	168-hr	GO_Biological_Process_2018	calcium ion transmembrane import into cytosol (GO:0097553)	0.00987	12
CIE	168-hr	GO_Biological_Process_2018	stress-activated protein kinase signaling cascade (GO:0031098)	0.0137	19
CIE	168-hr	GO_Biological_Process_2018	positive regulation of protein kinase activity (GO:0045860)	0.0171	40
CIE	168-hr	GO_Biological_Process_2018	negative regulation of JNK cascade (GO:0046329)	0.0297	8
CIE	168-hr	GO_Biological_Process_2018	filopodium assembly (GO:0046847)	0.031	9
CIE	168-hr	GO_Biological_Process_2018	protein ubiquitination involved in ubiquitin-dependent protein catabolic process (GO:0042787)	0.0321	23
CIE	168-hr	GO_Biological_Process_2018	regulation of sequestering of calcium ion (GO:0051282)	0.033	7
CIE	168-hr	GO_Biological_Process_2018	ventricular cardiac muscle cell action potential (GO:0086005)	0.0387	8
CIE	168-hr	GO_Molecular_Function_2018	phosphatidylinositol binding (GO:0035091)	0.00913	30
CIE	168-hr	miRTarBase_2017	mmu-miR-190a-5p	0.000886	43
CIE	168-hr	miRTarBase_2017	hsa-miR-6873-3p	0.00147	86
CIE	168-hr	miRTarBase_2017	hsa-miR-5010-3p	0.00211	40
CIE	168-hr	miRTarBase_2017	hsa-miR-548t-3p	0.00784	41
CIE	168-hr	miRTarBase_2017	hsa-miR-548ap-3p	0.00784	41
CIE	168-hr	miRTarBase_2017	hsa-miR-4443	0.0168	31
CIE	168-hr	miRTarBase_2017	hsa-miR-3667-3p	0.0199	51
CIE	168-hr	miRTarBase_2017	hsa-miR-6763-3p	0.0253	8
CIE	168-hr	miRTarBase_2017	hsa-miR-4691-5p	0.0285	53
CIE	168-hr	miRTarBase_2017	hsa-miR-6766-3p	0.0352	14
CIE	168-hr	miRTarBase_2017	hsa-miR-6792-3p	0.0479	52
FSS	000-hr	PPI_Hub_Proteins	HIST1H3A	0.00125	29
FSS	000-hr	NURSA_Human_Endogenous_Complexome	BL6523 (E2F4)	0.0375	14
FSS	000-hr	Reactome_2016	Chromatin organization_Homo sapiens_R-HSA-4839726	0.000197	51
FSS	000-hr	Reactome_2016	Chromatin modifying enzymes_Homo sapiens_R-HSA-3247509	0.000197	51
FSS	000-hr	Reactome_2016	PKMTs methylate histone lysines_Homo sapiens_R-HSA-3214841	0.000458	15
FSS	000-hr	Reactome_2016	Trafficking of GluR2-containing AMPA receptors_Homo sapiens_R-HSA-416993	0.000888	8
FSS	000-hr	Reactome_2016	Signaling by ERBB2_Homo sapiens_R-HSA-1227986	0.00146	14
FSS	000-hr	Reactome_2016	Ca2+ pathway_Homo sapiens_R-HSA-4086398	0.00777	21
FSS	000-hr	Reactome_2016	Diseases of signal transduction_Homo sapiens_R-HSA-5663202	0.028	59
FSS	000-hr	Reactome_2016	HDMs demethylate histones_Homo sapiens_R-HSA-3214842	0.0366	7
FSS	000-hr	Reactome_2016	Regulation of TP53 Activity through Methylation_Homo sapiens_R-HSA-6804760	0.0381	6
FSS	000-hr	BioPlex_2017	CTBP1	5.59e-06	15
FSS	000-hr	BioPlex_2017	CYP2S1	0.000111	14
FSS	000-hr	BioPlex_2017	FBXW11	0.000144	19
FSS	000-hr	BioPlex_2017	HAX1	0.000151	20
FSS	000-hr	BioPlex_2017	AP2S1	0.00192	9
FSS	000-hr	BioPlex_2017	NUFIP1	0.00392	20
FSS	000-hr	BioPlex_2017	ARMC1	0.0366	8
FSS	000-hr	BioPlex_2017	DUSP23	0.0366	5
FSS	000-hr	BioPlex_2017	APOBEC3D	0.0449	12
FSS	000-hr	WikiPathways_2019_Human	IL-5 Signaling Pathway WP127	0.00585	10
FSS	000-hr	WikiPathways_2019_Human	DNA Damage Response (only ATM dependent) WP710	0.00762	25
FSS	000-hr	WikiPathways_2019_Human	Endometrial cancer WP4155	0.0102	14
FSS	000-hr	WikiPathways_2019_Human	Wnt Signaling Pathway and Pluripotency WP399	0.0148	23
FSS	000-hr	WikiPathways_2019_Human	Wnt Signaling WP428	0.044	28
FSS	000-hr	KEGG_2019_Human	Cushing syndrome	0.00779	39
FSS	000-hr	KEGG_2019_Human	Relaxin signaling pathway	0.0231	26
FSS	000-hr	KEGG_2019_Human	Melanogenesis	0.0268	25
FSS	000-hr	KEGG_2019_Human	mRNA surveillance pathway	0.0423	19
FSS	000-hr	KEGG_2019_Human	Gastric cancer	0.0497	32
FSS	000-hr	KEGG_2019_Mouse	Cushing syndrome	0.0108	39
FSS	000-hr	KEGG_2019_Mouse	Melanogenesis	0.0246	25
FSS	000-hr	KEGG_2019_Mouse	Relaxin signaling pathway	0.0249	26
FSS	000-hr	KEGG_2019_Mouse	mRNA surveillance pathway	0.0337	20
FSS	000-hr	BioPlanet_2019	GluR2-containing AMPA receptor trafficking	0.000573	8
FSS	000-hr	BioPlanet_2019	Signaling events mediated by HDAC class II	0.00394	11
FSS	000-hr	BioPlanet_2019	SUMOylation by RanBP2 regulates transcriptional repression	0.00518	7
FSS	000-hr	BioPlanet_2019	ATF2 transcription factor network	0.0058	14
FSS	000-hr	BioPlanet_2019	Inhibition of cellular proliferation by Gleevec	0.00835	8
FSS	000-hr	BioPlanet_2019	Wnt signaling pathway and pluripotency	0.0205	22
FSS	000-hr	BioPlanet_2019	Plasma membrane estrogen receptor signaling	0.0205	11
FSS	000-hr	BioPlanet_2019	Endocytotic role of NDK, phosphins and dynamin	0.0241	6
FSS	000-hr	BioPlanet_2019	Melanogenesis	0.0268	25
FSS	000-hr	BioPlanet_2019	Melanocyte development and pigmentation pathway	0.0366	4
FSS	000-hr	Jensen_TISSUES	Embryonic_brain	0.00492	722
FSS	000-hr	Jensen_TISSUES	Amygdala	0.00776	779
FSS	000-hr	Jensen_TISSUES	Carotid_sinus_nerve	0.0168	3
FSS	000-hr	Jensen_COMPARTMENTS	Cytoplasmic_side_of_plasma_membrane	1.37e-06	43
FSS	000-hr	Jensen_COMPARTMENTS	AMPA_glutamate_receptor_complex	3.08e-06	13
FSS	000-hr	Jensen_COMPARTMENTS	Presynapse	3.76e-06	64
FSS	000-hr	Jensen_COMPARTMENTS	Extrinsic_component_of_plasma_membrane	0.000383	32
FSS	000-hr	Jensen_COMPARTMENTS	Cortical_microtubule	0.000684	26
FSS	000-hr	Jensen_COMPARTMENTS	Dentate_gyrus_mossy_fiber	0.0013	30
FSS	000-hr	Jensen_COMPARTMENTS	Clathrin_complex	0.00218	81
FSS	000-hr	Jensen_COMPARTMENTS	HCN_channel_complex	0.00446	22
FSS	000-hr	Jensen_COMPARTMENTS	Annulate_lamellae	0.0149	10
FSS	000-hr	GO_Biological_Process_2018	regulation of endocytosis (GO:0030100)	9.65e-07	25
FSS	000-hr	GO_Biological_Process_2018	cell morphogenesis involved in neuron differentiation (GO:0048667)	3.76e-05	29
FSS	000-hr	GO_Biological_Process_2018	regulation of AMPA receptor activity (GO:2000311)	9.37e-05	12
FSS	000-hr	GO_Biological_Process_2018	ERBB2 signaling pathway (GO:0038128)	0.000458	14
FSS	000-hr	GO_Biological_Process_2018	regulation of microtubule-based process (GO:0032886)	0.00101	9
FSS	000-hr	GO_Biological_Process_2018	regulation of glutamate receptor signaling pathway (GO:1900449)	0.00124	12
FSS	000-hr	GO_Biological_Process_2018	regulation of neurotransmitter receptor activity (GO:0099601)	0.0016	12
FSS	000-hr	GO_Biological_Process_2018	smooth muscle contraction (GO:0006939)	0.00164	7
FSS	000-hr	GO_Biological_Process_2018	regulation of canonical Wnt signaling pathway (GO:0060828)	0.0019	46
FSS	000-hr	GO_Biological_Process_2018	generation of neurons (GO:0048699)	0.00335	34
FSS	000-hr	GO_Biological_Process_2018	positive regulation of RNA splicing (GO:0033120)	0.00493	7
FSS	000-hr	GO_Biological_Process_2018	regulation of cell-matrix adhesion (GO:0001952)	0.00628	16
FSS	000-hr	GO_Biological_Process_2018	DNA methylation (GO:0006306)	0.00711	11
FSS	000-hr	GO_Biological_Process_2018	histone lysine demethylation (GO:0070076)	0.0159	7
FSS	000-hr	GO_Biological_Process_2018	regulation of ribonucleoprotein complex localization (GO:2000197)	0.0168	3
FSS	000-hr	GO_Biological_Process_2018	regulation of mRNA export from nucleus (GO:0010793)	0.0168	3
FSS	000-hr	GO_Biological_Process_2018	endoplasmic reticulum membrane organization (GO:0090158)	0.0168	3
FSS	000-hr	GO_Biological_Process_2018	intracellular steroid hormone receptor signaling pathway (GO:0030518)	0.0169	14
FSS	000-hr	GO_Biological_Process_2018	regulation of cellular response to stress (GO:0080135)	0.0195	23
FSS	000-hr	GO_Biological_Process_2018	positive regulation of protein deacetylation (GO:0090312)	0.0199	5
FSS	000-hr	GO_Biological_Process_2018	regulation of organelle assembly (GO:1902115)	0.0214	11
FSS	000-hr	GO_Biological_Process_2018	spindle assembly checkpoint (GO:0071173)	0.0241	5
FSS	000-hr	GO_Biological_Process_2018	mitotic spindle assembly checkpoint (GO:0007094)	0.0241	5
FSS	000-hr	GO_Biological_Process_2018	mitotic spindle checkpoint (GO:0071174)	0.0241	5
FSS	000-hr	GO_Biological_Process_2018	regulation of bone remodeling (GO:0046850)	0.0275	4
FSS	000-hr	GO_Biological_Process_2018	cellular protein modification process (GO:0006464)	0.0284	165
FSS	000-hr	GO_Biological_Process_2018	Wnt signaling pathway, calcium modulating pathway (GO:0007223)	0.0306	13
FSS	000-hr	GO_Molecular_Function_2018	histone methyltransferase activity (GO:0042054)	7.13e-05	18
FSS	000-hr	GO_Molecular_Function_2018	steroid hormone receptor binding (GO:0035258)	0.000211	22
FSS	000-hr	GO_Molecular_Function_2018	protein phosphorylated amino acid binding (GO:0045309)	0.000505	12
FSS	000-hr	GO_Molecular_Function_2018	core promoter binding (GO:0001047)	0.00451	24
FSS	000-hr	GO_Molecular_Function_2018	protein tyrosine kinase activity (GO:0004713)	0.00819	36
FSS	000-hr	GO_Molecular_Function_2018	androgen receptor binding (GO:0050681)	0.00999	11
FSS	000-hr	GO_Molecular_Function_2018	regulatory region DNA binding (GO:0000975)	0.0216	44
FSS	000-hr	GO_Molecular_Function_2018	methylated histone binding (GO:0035064)	0.0246	16
FSS	000-hr	GO_Molecular_Function_2018	histone deacetylase binding (GO:0042826)	0.0271	19
FSS	000-hr	GO_Molecular_Function_2018	cadherin binding (GO:0045296)	0.029	60
FSS	000-hr	miRTarBase_2017	hsa-miR-190a-3p	3.07e-08	129
FSS	000-hr	miRTarBase_2017	hsa-miR-6505-5p	0.000252	22
FSS	000-hr	miRTarBase_2017	hsa-miR-409-3p	0.000744	30
FSS	000-hr	miRTarBase_2017	hsa-miR-26a-1-3p	0.00482	19
FSS	000-hr	miRTarBase_2017	hsa-miR-5587-3p	0.00842	13
FSS	000-hr	miRTarBase_2017	hsa-miR-4777-3p	0.0145	14
FSS	000-hr	miRTarBase_2017	hsa-miR-6782-5p	0.0154	24
FSS	000-hr	miRTarBase_2017	hsa-miR-6826-3p	0.0168	33
FSS	000-hr	miRTarBase_2017	hsa-miR-196b-3p	0.0185	6
FSS	000-hr	miRTarBase_2017	hsa-miR-3139	0.019	17
FSS	000-hr	miRTarBase_2017	hsa-miR-186-5p	0.0207	126
FSS	000-hr	miRTarBase_2017	hsa-miR-1913	0.0231	27
FSS	000-hr	miRTarBase_2017	hsa-miR-532-3p	0.026	41
FSS	000-hr	miRTarBase_2017	hsa-miR-3124-3p	0.0282	40
FSS	000-hr	miRTarBase_2017	hsa-miR-574-3p	0.0366	9
FSS	000-hr	miRTarBase_2017	hsa-miR-4720-3p	0.0396	20
FSS	000-hr	miRTarBase_2017	hsa-miR-4515	0.0466	10
FSS	072-hr	PPI_Hub_Proteins	HIST1H3A	0.0232	29
FSS	072-hr	NURSA_Human_Endogenous_Complexome	BL6523 (E2F4)	0.0377	14
FSS	072-hr	Reactome_2016	PKMTs methylate histone lysines_Homo sapiens_R-HSA-3214841	0.000361	15
FSS	072-hr	Reactome_2016	Chromatin organization_Homo sapiens_R-HSA-4839726	0.00281	51
FSS	072-hr	Reactome_2016	Chromatin modifying enzymes_Homo sapiens_R-HSA-3247509	0.00281	51
FSS	072-hr	Reactome_2016	Regulation of TP53 Activity through Methylation_Homo sapiens_R-HSA-6804760	0.00368	6
FSS	072-hr	Reactome_2016	Signaling by ERBB2_Homo sapiens_R-HSA-1227986	0.00375	14
FSS	072-hr	Reactome_2016	Ca2+ pathway_Homo sapiens_R-HSA-4086398	0.00777	21
FSS	072-hr	Reactome_2016	Diseases of signal transduction_Homo sapiens_R-HSA-5663202	0.0087	59
FSS	072-hr	Reactome_2016	HDMs demethylate histones_Homo sapiens_R-HSA-3214842	0.0126	7
FSS	072-hr	Reactome_2016	Trafficking of GluR2-containing AMPA receptors_Homo sapiens_R-HSA-416993	0.0142	8
FSS	072-hr	BioPlex_2017	CTBP1	0.000833	15
FSS	072-hr	BioPlex_2017	ARMC1	0.00246	8
FSS	072-hr	BioPlex_2017	HAX1	0.0092	20
FSS	072-hr	BioPlex_2017	AP2S1	0.0106	9
FSS	072-hr	BioPlex_2017	CYP2S1	0.0138	14
FSS	072-hr	BioPlex_2017	FBXW11	0.0169	19
FSS	072-hr	BioPlex_2017	APOBEC3D	0.0342	12
FSS	072-hr	BioPlex_2017	DUSP23	0.0352	5
FSS	072-hr	BioPlex_2017	NUFIP1	0.0485	20
FSS	072-hr	WikiPathways_2019_Human	Wnt Signaling WP428	8.29e-06	28
FSS	072-hr	WikiPathways_2019_Human	DNA Damage Response (only ATM dependent) WP710	0.00157	25
FSS	072-hr	WikiPathways_2019_Human	Wnt Signaling Pathway and Pluripotency WP399	0.00208	23
FSS	072-hr	WikiPathways_2019_Human	IL-5 Signaling Pathway WP127	0.0256	10
FSS	072-hr	WikiPathways_2019_Human	Endometrial cancer WP4155	0.0273	14
FSS	072-hr	KEGG_2019_Human	Gastric cancer	0.000126	32
FSS	072-hr	KEGG_2019_Human	Melanogenesis	0.000202	25
FSS	072-hr	KEGG_2019_Human	Cushing syndrome	0.000588	39
FSS	072-hr	KEGG_2019_Human	mRNA surveillance pathway	0.0151	19
FSS	072-hr	KEGG_2019_Human	Relaxin signaling pathway	0.0365	26
FSS	072-hr	KEGG_2019_Mouse	Melanogenesis	0.00018	25
FSS	072-hr	KEGG_2019_Mouse	Cushing syndrome	0.000815	39
FSS	072-hr	KEGG_2019_Mouse	mRNA surveillance pathway	0.0218	20
FSS	072-hr	KEGG_2019_Mouse	Relaxin signaling pathway	0.0385	26
FSS	072-hr	BioPlanet_2019	Melanogenesis	0.000202	25
FSS	072-hr	BioPlanet_2019	Wnt signaling pathway and pluripotency	0.00141	22
FSS	072-hr	BioPlanet_2019	Melanocyte development and pigmentation pathway	0.00512	4
FSS	072-hr	BioPlanet_2019	Inhibition of cellular proliferation by Gleevec	0.0106	8
FSS	072-hr	BioPlanet_2019	GluR2-containing AMPA receptor trafficking	0.0113	8
FSS	072-hr	BioPlanet_2019	Endocytotic role of NDK, phosphins and dynamin	0.0142	6
FSS	072-hr	BioPlanet_2019	SUMOylation by RanBP2 regulates transcriptional repression	0.0142	7
FSS	072-hr	BioPlanet_2019	ATF2 transcription factor network	0.0191	14
FSS	072-hr	BioPlanet_2019	Signaling events mediated by HDAC class II	0.0203	11
FSS	072-hr	BioPlanet_2019	Plasma membrane estrogen receptor signaling	0.0286	11
FSS	072-hr	Jensen_TISSUES	Amygdala	0.0048	779
FSS	072-hr	Jensen_TISSUES	Carotid_sinus_nerve	0.0424	3
FSS	072-hr	Jensen_TISSUES	Embryonic_brain	0.0485	722
FSS	072-hr	Jensen_COMPARTMENTS	HCN_channel_complex	0.000973	22
FSS	072-hr	Jensen_COMPARTMENTS	Clathrin_complex	0.00958	81
FSS	072-hr	Jensen_COMPARTMENTS	AMPA_glutamate_receptor_complex	0.0149	13
FSS	072-hr	Jensen_COMPARTMENTS	Cytoplasmic_side_of_plasma_membrane	0.015	43
FSS	072-hr	Jensen_COMPARTMENTS	Dentate_gyrus_mossy_fiber	0.0203	30
FSS	072-hr	Jensen_COMPARTMENTS	Cortical_microtubule	0.0221	26
FSS	072-hr	Jensen_COMPARTMENTS	Annulate_lamellae	0.0229	10
FSS	072-hr	Jensen_COMPARTMENTS	Extrinsic_component_of_plasma_membrane	0.0427	32
FSS	072-hr	Jensen_COMPARTMENTS	Presynapse	0.0447	64
FSS	072-hr	GO_Biological_Process_2018	regulation of cellular response to stress (GO:0080135)	9.82e-05	23
FSS	072-hr	GO_Biological_Process_2018	positive regulation of protein deacetylation (GO:0090312)	0.00259	5
FSS	072-hr	GO_Biological_Process_2018	Wnt signaling pathway, calcium modulating pathway (GO:0007223)	0.0046	13
FSS	072-hr	GO_Biological_Process_2018	regulation of organelle assembly (GO:1902115)	0.00564	11
FSS	072-hr	GO_Biological_Process_2018	histone lysine demethylation (GO:0070076)	0.00585	7
FSS	072-hr	GO_Biological_Process_2018	positive regulation of RNA splicing (GO:0033120)	0.00722	7
FSS	072-hr	GO_Biological_Process_2018	generation of neurons (GO:0048699)	0.00833	34
FSS	072-hr	GO_Biological_Process_2018	regulation of cell-matrix adhesion (GO:0001952)	0.0103	16
FSS	072-hr	GO_Biological_Process_2018	regulation of AMPA receptor activity (GO:2000311)	0.0126	12
FSS	072-hr	GO_Biological_Process_2018	intracellular steroid hormone receptor signaling pathway (GO:0030518)	0.0141	14
FSS	072-hr	GO_Biological_Process_2018	spindle assembly checkpoint (GO:0071173)	0.0142	5
FSS	072-hr	GO_Biological_Process_2018	mitotic spindle assembly checkpoint (GO:0007094)	0.0142	5
FSS	072-hr	GO_Biological_Process_2018	mitotic spindle checkpoint (GO:0071174)	0.0142	5
FSS	072-hr	GO_Biological_Process_2018	DNA methylation (GO:0006306)	0.0174	11
FSS	072-hr	GO_Biological_Process_2018	regulation of microtubule-based process (GO:0032886)	0.0175	9
FSS	072-hr	GO_Biological_Process_2018	cellular protein modification process (GO:0006464)	0.0218	165
FSS	072-hr	GO_Biological_Process_2018	cell morphogenesis involved in neuron differentiation (GO:0048667)	0.025	29
FSS	072-hr	GO_Biological_Process_2018	ERBB2 signaling pathway (GO:0038128)	0.0256	14
FSS	072-hr	GO_Biological_Process_2018	regulation of bone remodeling (GO:0046850)	0.0282	4
FSS	072-hr	GO_Biological_Process_2018	regulation of glutamate receptor signaling pathway (GO:1900449)	0.0387	12
FSS	072-hr	GO_Biological_Process_2018	regulation of canonical Wnt signaling pathway (GO:0060828)	0.0401	46
FSS	072-hr	GO_Biological_Process_2018	regulation of ribonucleoprotein complex localization (GO:2000197)	0.0424	3
FSS	072-hr	GO_Biological_Process_2018	regulation of mRNA export from nucleus (GO:0010793)	0.0424	3
FSS	072-hr	GO_Biological_Process_2018	endoplasmic reticulum membrane organization (GO:0090158)	0.0424	3
FSS	072-hr	GO_Biological_Process_2018	smooth muscle contraction (GO:0006939)	0.0429	7
FSS	072-hr	GO_Biological_Process_2018	regulation of neurotransmitter receptor activity (GO:0099601)	0.0433	12
FSS	072-hr	GO_Biological_Process_2018	regulation of endocytosis (GO:0030100)	0.047	25
FSS	072-hr	GO_Molecular_Function_2018	histone methyltransferase activity (GO:0042054)	8.36e-05	18
FSS	072-hr	GO_Molecular_Function_2018	androgen receptor binding (GO:0050681)	0.000128	11
FSS	072-hr	GO_Molecular_Function_2018	steroid hormone receptor binding (GO:0035258)	0.000414	22
FSS	072-hr	GO_Molecular_Function_2018	core promoter binding (GO:0001047)	0.00141	24
FSS	072-hr	GO_Molecular_Function_2018	histone deacetylase binding (GO:0042826)	0.00367	19
FSS	072-hr	GO_Molecular_Function_2018	protein tyrosine kinase activity (GO:0004713)	0.00503	36
FSS	072-hr	GO_Molecular_Function_2018	regulatory region DNA binding (GO:0000975)	0.0199	44
FSS	072-hr	GO_Molecular_Function_2018	cadherin binding (GO:0045296)	0.0244	60
FSS	072-hr	GO_Molecular_Function_2018	methylated histone binding (GO:0035064)	0.0406	16
FSS	072-hr	GO_Molecular_Function_2018	protein phosphorylated amino acid binding (GO:0045309)	0.0483	12
FSS	072-hr	miRTarBase_2017	hsa-miR-190a-3p	0.00155	129
FSS	072-hr	miRTarBase_2017	hsa-miR-196b-3p	0.0016	6
FSS	072-hr	miRTarBase_2017	hsa-miR-574-3p	0.00246	9
FSS	072-hr	miRTarBase_2017	hsa-miR-4720-3p	0.00359	20
FSS	072-hr	miRTarBase_2017	hsa-miR-26a-1-3p	0.00718	19
FSS	072-hr	miRTarBase_2017	hsa-miR-1913	0.00778	27
FSS	072-hr	miRTarBase_2017	hsa-miR-6505-5p	0.0137	22
FSS	072-hr	miRTarBase_2017	hsa-miR-532-3p	0.0158	41
FSS	072-hr	miRTarBase_2017	hsa-miR-6782-5p	0.0203	24
FSS	072-hr	miRTarBase_2017	hsa-miR-4515	0.0256	10
FSS	072-hr	miRTarBase_2017	hsa-miR-409-3p	0.0258	30
FSS	072-hr	miRTarBase_2017	hsa-miR-4777-3p	0.0285	14
FSS	072-hr	miRTarBase_2017	hsa-miR-5587-3p	0.0318	13
FSS	072-hr	miRTarBase_2017	hsa-miR-6826-3p	0.037	33
FSS	072-hr	miRTarBase_2017	hsa-miR-186-5p	0.0372	126
FSS	072-hr	miRTarBase_2017	hsa-miR-3139	0.0407	17
FSS	072-hr	miRTarBase_2017	hsa-miR-3124-3p	0.049	40
FSS	168-hr	PPI_Hub_Proteins	HIST1H3A	0.00522	29
FSS	168-hr	NURSA_Human_Endogenous_Complexome	BL6523 (E2F4)	0.00421	14
FSS	168-hr	Reactome_2016	Signaling by ERBB2_Homo sapiens_R-HSA-1227986	0.00112	14
FSS	168-hr	Reactome_2016	Regulation of TP53 Activity through Methylation_Homo sapiens_R-HSA-6804760	0.00158	6
FSS	168-hr	Reactome_2016	Chromatin organization_Homo sapiens_R-HSA-4839726	0.00258	51
FSS	168-hr	Reactome_2016	Chromatin modifying enzymes_Homo sapiens_R-HSA-3247509	0.00258	51
FSS	168-hr	Reactome_2016	Ca2+ pathway_Homo sapiens_R-HSA-4086398	0.00786	21
FSS	168-hr	Reactome_2016	PKMTs methylate histone lysines_Homo sapiens_R-HSA-3214841	0.0108	15
FSS	168-hr	Reactome_2016	Diseases of signal transduction_Homo sapiens_R-HSA-5663202	0.0192	59
FSS	168-hr	Reactome_2016	HDMs demethylate histones_Homo sapiens_R-HSA-3214842	0.0287	7
FSS	168-hr	Reactome_2016	Trafficking of GluR2-containing AMPA receptors_Homo sapiens_R-HSA-416993	0.0439	8
FSS	168-hr	BioPlex_2017	HAX1	0.000141	20
FSS	168-hr	BioPlex_2017	AP2S1	0.00072	9
FSS	168-hr	BioPlex_2017	DUSP23	0.00254	5
FSS	168-hr	BioPlex_2017	CYP2S1	0.00557	14
FSS	168-hr	BioPlex_2017	NUFIP1	0.00578	20
FSS	168-hr	BioPlex_2017	CTBP1	0.0264	15
FSS	168-hr	BioPlex_2017	ARMC1	0.0287	8
FSS	168-hr	BioPlex_2017	APOBEC3D	0.0417	12
FSS	168-hr	BioPlex_2017	FBXW11	0.0445	19
FSS	168-hr	WikiPathways_2019_Human	Wnt Signaling WP428	0.00314	28
FSS	168-hr	WikiPathways_2019_Human	Endometrial cancer WP4155	0.00952	14
FSS	168-hr	WikiPathways_2019_Human	IL-5 Signaling Pathway WP127	0.0108	10
FSS	168-hr	WikiPathways_2019_Human	DNA Damage Response (only ATM dependent) WP710	0.0152	25
FSS	168-hr	WikiPathways_2019_Human	Wnt Signaling Pathway and Pluripotency WP399	0.0228	23
FSS	168-hr	KEGG_2019_Human	Melanogenesis	0.00832	25
FSS	168-hr	KEGG_2019_Human	Gastric cancer	0.0114	32
FSS	168-hr	KEGG_2019_Human	mRNA surveillance pathway	0.0284	19
FSS	168-hr	KEGG_2019_Human	Cushing syndrome	0.0331	39
FSS	168-hr	KEGG_2019_Human	Relaxin signaling pathway	0.0449	26
FSS	168-hr	KEGG_2019_Mouse	Melanogenesis	0.00773	25
FSS	168-hr	KEGG_2019_Mouse	mRNA surveillance pathway	0.0383	20
FSS	168-hr	KEGG_2019_Mouse	Cushing syndrome	0.0394	39
FSS	168-hr	KEGG_2019_Mouse	Relaxin signaling pathway	0.047	26
FSS	168-hr	BioPlanet_2019	SUMOylation by RanBP2 regulates transcriptional repression	0.000909	7
FSS	168-hr	BioPlanet_2019	Plasma membrane estrogen receptor signaling	0.00288	11
FSS	168-hr	BioPlanet_2019	Endocytotic role of NDK, phosphins and dynamin	0.00728	6
FSS	168-hr	BioPlanet_2019	Melanogenesis	0.00832	25
FSS	168-hr	BioPlanet_2019	Signaling events mediated by HDAC class II	0.0084	11
FSS	168-hr	BioPlanet_2019	Wnt signaling pathway and pluripotency	0.0177	22
FSS	168-hr	BioPlanet_2019	ATF2 transcription factor network	0.021	14
FSS	168-hr	BioPlanet_2019	Melanocyte development and pigmentation pathway	0.0213	4
FSS	168-hr	BioPlanet_2019	Inhibition of cellular proliferation by Gleevec	0.025	8
FSS	168-hr	BioPlanet_2019	GluR2-containing AMPA receptor trafficking	0.0375	8
FSS	168-hr	Jensen_TISSUES	Carotid_sinus_nerve	0.00191	3
FSS	168-hr	Jensen_TISSUES	Amygdala	0.00524	779
FSS	168-hr	Jensen_TISSUES	Embryonic_brain	0.0301	722
FSS	168-hr	Jensen_COMPARTMENTS	Cortical_microtubule	0.00201	26
FSS	168-hr	Jensen_COMPARTMENTS	Annulate_lamellae	0.00214	10
FSS	168-hr	Jensen_COMPARTMENTS	Extrinsic_component_of_plasma_membrane	0.00427	32
FSS	168-hr	Jensen_COMPARTMENTS	Dentate_gyrus_mossy_fiber	0.00527	30
FSS	168-hr	Jensen_COMPARTMENTS	Clathrin_complex	0.0138	81
FSS	168-hr	Jensen_COMPARTMENTS	Cytoplasmic_side_of_plasma_membrane	0.0302	43
FSS	168-hr	Jensen_COMPARTMENTS	AMPA_glutamate_receptor_complex	0.0327	13
FSS	168-hr	Jensen_COMPARTMENTS	Presynapse	0.0374	64
FSS	168-hr	Jensen_COMPARTMENTS	HCN_channel_complex	0.0454	22
FSS	168-hr	GO_Biological_Process_2018	DNA methylation (GO:0006306)	0.00121	11
FSS	168-hr	GO_Biological_Process_2018	regulation of AMPA receptor activity (GO:2000311)	0.0057	12
FSS	168-hr	GO_Biological_Process_2018	positive regulation of protein deacetylation (GO:0090312)	0.0132	5
FSS	168-hr	GO_Biological_Process_2018	regulation of canonical Wnt signaling pathway (GO:0060828)	0.0135	46
FSS	168-hr	GO_Biological_Process_2018	intracellular steroid hormone receptor signaling pathway (GO:0030518)	0.0136	14
FSS	168-hr	GO_Biological_Process_2018	histone lysine demethylation (GO:0070076)	0.0157	7
FSS	168-hr	GO_Biological_Process_2018	regulation of bone remodeling (GO:0046850)	0.0169	4
FSS	168-hr	GO_Biological_Process_2018	regulation of endocytosis (GO:0030100)	0.0174	25
FSS	168-hr	GO_Biological_Process_2018	positive regulation of RNA splicing (GO:0033120)	0.0185	7
FSS	168-hr	GO_Biological_Process_2018	regulation of glutamate receptor signaling pathway (GO:1900449)	0.0186	12
FSS	168-hr	GO_Biological_Process_2018	regulation of neurotransmitter receptor activity (GO:0099601)	0.021	12
FSS	168-hr	GO_Biological_Process_2018	regulation of organelle assembly (GO:1902115)	0.0251	11
FSS	168-hr	GO_Biological_Process_2018	smooth muscle contraction (GO:0006939)	0.0261	7
FSS	168-hr	GO_Biological_Process_2018	cellular protein modification process (GO:0006464)	0.0268	165
FSS	168-hr	GO_Biological_Process_2018	regulation of cellular response to stress (GO:0080135)	0.0272	23
FSS	168-hr	GO_Biological_Process_2018	Wnt signaling pathway, calcium modulating pathway (GO:0007223)	0.0293	13
FSS	168-hr	GO_Biological_Process_2018	regulation of ribonucleoprotein complex localization (GO:2000197)	0.0296	3
FSS	168-hr	GO_Biological_Process_2018	regulation of mRNA export from nucleus (GO:0010793)	0.0296	3
FSS	168-hr	GO_Biological_Process_2018	endoplasmic reticulum membrane organization (GO:0090158)	0.0296	3
FSS	168-hr	GO_Biological_Process_2018	regulation of microtubule-based process (GO:0032886)	0.0369	9
FSS	168-hr	GO_Biological_Process_2018	regulation of cell-matrix adhesion (GO:0001952)	0.0386	16
FSS	168-hr	GO_Biological_Process_2018	ERBB2 signaling pathway (GO:0038128)	0.0395	14
FSS	168-hr	GO_Biological_Process_2018	cell morphogenesis involved in neuron differentiation (GO:0048667)	0.0428	29
FSS	168-hr	GO_Biological_Process_2018	spindle assembly checkpoint (GO:0071173)	0.0439	5
FSS	168-hr	GO_Biological_Process_2018	mitotic spindle assembly checkpoint (GO:0007094)	0.0439	5
FSS	168-hr	GO_Biological_Process_2018	mitotic spindle checkpoint (GO:0071174)	0.0439	5
FSS	168-hr	GO_Biological_Process_2018	generation of neurons (GO:0048699)	0.047	34
FSS	168-hr	GO_Molecular_Function_2018	steroid hormone receptor binding (GO:0035258)	0.000974	22
FSS	168-hr	GO_Molecular_Function_2018	histone methyltransferase activity (GO:0042054)	0.00198	18
FSS	168-hr	GO_Molecular_Function_2018	core promoter binding (GO:0001047)	0.00229	24
FSS	168-hr	GO_Molecular_Function_2018	androgen receptor binding (GO:0050681)	0.0038	11
FSS	168-hr	GO_Molecular_Function_2018	methylated histone binding (GO:0035064)	0.00466	16
FSS	168-hr	GO_Molecular_Function_2018	histone deacetylase binding (GO:0042826)	0.0205	19
FSS	168-hr	GO_Molecular_Function_2018	regulatory region DNA binding (GO:0000975)	0.0214	44
FSS	168-hr	GO_Molecular_Function_2018	protein phosphorylated amino acid binding (GO:0045309)	0.0236	12
FSS	168-hr	GO_Molecular_Function_2018	cadherin binding (GO:0045296)	0.0262	60
FSS	168-hr	GO_Molecular_Function_2018	protein tyrosine kinase activity (GO:0004713)	0.049	36
FSS	168-hr	miRTarBase_2017	hsa-miR-4720-3p	0.00276	20
FSS	168-hr	miRTarBase_2017	hsa-miR-196b-3p	0.00578	6
FSS	168-hr	miRTarBase_2017	hsa-miR-6826-3p	0.00776	33
FSS	168-hr	miRTarBase_2017	hsa-miR-186-5p	0.0094	126
FSS	168-hr	miRTarBase_2017	hsa-miR-4777-3p	0.0109	14
FSS	168-hr	miRTarBase_2017	hsa-miR-3139	0.0148	17
FSS	168-hr	miRTarBase_2017	hsa-miR-409-3p	0.0162	30
FSS	168-hr	miRTarBase_2017	hsa-miR-3124-3p	0.0182	40
FSS	168-hr	miRTarBase_2017	hsa-miR-26a-1-3p	0.0188	19
FSS	168-hr	miRTarBase_2017	hsa-miR-190a-3p	0.0252	129
FSS	168-hr	miRTarBase_2017	hsa-miR-574-3p	0.0287	9
FSS	168-hr	miRTarBase_2017	hsa-miR-6505-5p	0.0312	22
FSS	168-hr	miRTarBase_2017	hsa-miR-532-3p	0.0331	41
FSS	168-hr	miRTarBase_2017	hsa-miR-6782-5p	0.0361	24
FSS	168-hr	miRTarBase_2017	hsa-miR-4515	0.0395	10
FSS	168-hr	miRTarBase_2017	hsa-miR-1913	0.0449	27
FSS	168-hr	miRTarBase_2017	hsa-miR-5587-3p	0.0473	13
CIE+FSS	000-hr	PPI_Hub_Proteins	PTPN11	0.0182	42
CIE+FSS	000-hr	PPI_Hub_Proteins	PLCG2	0.0259	34
CIE+FSS	000-hr	PPI_Hub_Proteins	PRKCZ	0.0262	41
CIE+FSS	000-hr	PPI_Hub_Proteins	CHUK	0.0481	42
CIE+FSS	000-hr	NURSA_Human_Endogenous_Complexome	SC-7160 (XBP1)	0.012	16
CIE+FSS	000-hr	NURSA_Human_Endogenous_Complexome	BL4774 (MTOR)	0.0231	25
CIE+FSS	000-hr	NURSA_Human_Endogenous_Complexome	NB106A (BIN1)	0.031	24
CIE+FSS	000-hr	NURSA_Human_Endogenous_Complexome	BL1108 (CENPE)	0.0432	29
CIE+FSS	000-hr	NURSA_Human_Endogenous_Complexome	BL989 (PDS5A)	0.0437	23
CIE+FSS	000-hr	NURSA_Human_Endogenous_Complexome	CBC612 (RNF20)	0.0474	46
CIE+FSS	000-hr	NURSA_Human_Endogenous_Complexome	BL170 (TP53)	0.0494	21
CIE+FSS	000-hr	NURSA_Human_Endogenous_Complexome	BL1827 (RCN1)	0.0499	29
CIE+FSS	000-hr	Reactome_2016	Cohesin Loading onto Chromatin_Homo sapiens_R-HSA-2470946	0.00596	6
CIE+FSS	000-hr	Reactome_2016	PECAM1 interactions_Homo sapiens_R-HSA-210990	0.0187	4
CIE+FSS	000-hr	Reactome_2016	Mitotic Telophase/Cytokinesis_Homo sapiens_R-HSA-68884	0.0252	7
CIE+FSS	000-hr	BioPlex_2017	LHX6	0.0152	8
CIE+FSS	000-hr	WikiPathways_2019_Human	Ectoderm Differentiation WP2858	0.0033	41
CIE+FSS	000-hr	WikiPathways_2019_Human	Chemokine signaling pathway WP3929	0.00738	45
CIE+FSS	000-hr	WikiPathways_2019_Human	Splicing factor NOVA regulated synaptic proteins WP4148	0.012	16
CIE+FSS	000-hr	WikiPathways_2019_Human	ErbB Signaling Pathway WP673	0.0172	29
CIE+FSS	000-hr	WikiPathways_2019_Human	Phosphodiesterases in neuronal function WP4222	0.0486	25
CIE+FSS	000-hr	KEGG_2019_Human	Prostate cancer	0.000407	34
CIE+FSS	000-hr	KEGG_2019_Human	Gap junction	0.00559	25
CIE+FSS	000-hr	KEGG_2019_Human	ErbB signaling pathway	0.0437	26
CIE+FSS	000-hr	KEGG_2019_Human	cAMP signaling pathway	0.0475	60
CIE+FSS	000-hr	KEGG_2019_Mouse	Prostate cancer	0.000407	34
CIE+FSS	000-hr	KEGG_2019_Mouse	Human cytomegalovirus infection	0.000486	63
CIE+FSS	000-hr	KEGG_2019_Mouse	Gap junction	0.00175	26
CIE+FSS	000-hr	KEGG_2019_Mouse	Transcriptional misregulation in cancer	0.0267	52
CIE+FSS	000-hr	KEGG_2019_Mouse	cAMP signaling pathway	0.0452	60
CIE+FSS	000-hr	BioPlanet_2019	Prostate cancer	0.000985	31
CIE+FSS	000-hr	BioPlanet_2019	Gap junction pathway	0.00697	25
CIE+FSS	000-hr	BioPlanet_2019	GAB1 signalosome	0.00729	15
CIE+FSS	000-hr	BioPlanet_2019	Platelet endothelial cell adhesion molecule 1 (PECAM1) interactions	0.0187	4
CIE+FSS	000-hr	BioPlanet_2019	ERBB signaling pathway	0.0226	30
CIE+FSS	000-hr	BioPlanet_2019	Signaling by NOTCH	0.0418	33
CIE+FSS	000-hr	Jensen_TISSUES	BTO:0000379	0.00785	92
CIE+FSS	000-hr	Jensen_TISSUES	DT-40_cell	0.0193	15
CIE+FSS	000-hr	Jensen_TISSUES	Regio_orbitalis	0.0298	4
CIE+FSS	000-hr	Jensen_COMPARTMENTS	Rod_spherule	0.00282	22
CIE+FSS	000-hr	Jensen_COMPARTMENTS	Presynaptic_membrane	0.0164	27
CIE+FSS	000-hr	Jensen_COMPARTMENTS	Parallel_fiber	0.0207	52
CIE+FSS	000-hr	Jensen_COMPARTMENTS	Sarcoplasm	0.0353	23
CIE+FSS	000-hr	Jensen_COMPARTMENTS	Phosphatidylinositol_3-kinase_complex,_class_I	0.037	23
CIE+FSS	000-hr	Jensen_COMPARTMENTS	Site_of_polarized_growth	0.0427	41
CIE+FSS	000-hr	GO_Biological_Process_2018	cell morphogenesis (GO:0000902)	0.00716	23
CIE+FSS	000-hr	GO_Biological_Process_2018	central nervous system development (GO:0007417)	0.00866	62
CIE+FSS	000-hr	GO_Biological_Process_2018	regulation of chromatin organization (GO:1902275)	0.00922	5
CIE+FSS	000-hr	GO_Biological_Process_2018	negative regulation of protein oligomerization (GO:0032460)	0.0187	5
CIE+FSS	000-hr	GO_Biological_Process_2018	positive regulation of sequence-specific DNA binding transcription factor activity (GO:0051091)	0.0224	58
CIE+FSS	000-hr	GO_Biological_Process_2018	regulation of cellular component movement (GO:0051270)	0.0243	19
CIE+FSS	000-hr	GO_Biological_Process_2018	DNA-templated transcriptional preinitiation complex assembly (GO:0070897)	0.0252	6
CIE+FSS	000-hr	GO_Biological_Process_2018	regulation of cell motility (GO:2000145)	0.0411	31
CIE+FSS	000-hr	GO_Biological_Process_2018	response to dopamine (GO:1903350)	0.0418	4
CIE+FSS	000-hr	GO_Molecular_Function_2018	transmitter-gated ion channel activity (GO:0022824)	0.0311	12
CIE+FSS	000-hr	miRTarBase_2017	mmu-miR-301b-3p	0.000511	101
CIE+FSS	000-hr	miRTarBase_2017	mmu-miR-466f-3p	0.00826	103
CIE+FSS	000-hr	miRTarBase_2017	hsa-miR-942-5p	0.00893	54
CIE+FSS	000-hr	miRTarBase_2017	mmu-miR-297a-5p	0.0119	89
CIE+FSS	000-hr	miRTarBase_2017	hsa-miR-494-3p	0.0135	37
CIE+FSS	000-hr	miRTarBase_2017	hsa-miR-4428	0.0237	40
CIE+FSS	000-hr	miRTarBase_2017	mmu-miR-19b-3p	0.0246	80
CIE+FSS	000-hr	miRTarBase_2017	hsa-miR-4508	0.0258	13
CIE+FSS	000-hr	miRTarBase_2017	hsa-miR-4503	0.026	25
CIE+FSS	000-hr	miRTarBase_2017	hsa-miR-6083	0.0337	46
CIE+FSS	000-hr	miRTarBase_2017	mmu-miR-541-5p	0.0387	71
CIE+FSS	000-hr	miRTarBase_2017	hsa-miR-223-5p	0.0412	70
CIE+FSS	000-hr	miRTarBase_2017	hsa-miR-1301-5p	0.0413	14
CIE+FSS	000-hr	miRTarBase_2017	hsa-miR-6502-5p	0.0413	14
CIE+FSS	000-hr	miRTarBase_2017	hsa-miR-6792-5p	0.0465	32
CIE+FSS	072-hr	PPI_Hub_Proteins	PRKCZ	0.027	41
CIE+FSS	072-hr	PPI_Hub_Proteins	PLCG2	0.0295	34
CIE+FSS	072-hr	PPI_Hub_Proteins	PTPN11	0.0372	42
CIE+FSS	072-hr	PPI_Hub_Proteins	CHUK	0.0479	42
CIE+FSS	072-hr	NURSA_Human_Endogenous_Complexome	BL170 (TP53)	0.0126	21
CIE+FSS	072-hr	NURSA_Human_Endogenous_Complexome	BL989 (PDS5A)	0.0132	23
CIE+FSS	072-hr	NURSA_Human_Endogenous_Complexome	SC-7160 (XBP1)	0.0163	16
CIE+FSS	072-hr	NURSA_Human_Endogenous_Complexome	BL4774 (MTOR)	0.03	25
CIE+FSS	072-hr	NURSA_Human_Endogenous_Complexome	BL1108 (CENPE)	0.036	29
CIE+FSS	072-hr	NURSA_Human_Endogenous_Complexome	CBC612 (RNF20)	0.0361	46
CIE+FSS	072-hr	NURSA_Human_Endogenous_Complexome	NB106A (BIN1)	0.0361	24
CIE+FSS	072-hr	NURSA_Human_Endogenous_Complexome	BL1827 (RCN1)	0.0426	29
CIE+FSS	072-hr	Reactome_2016	Cohesin Loading onto Chromatin_Homo sapiens_R-HSA-2470946	0.00155	6
CIE+FSS	072-hr	Reactome_2016	Mitotic Telophase/Cytokinesis_Homo sapiens_R-HSA-68884	0.0108	7
CIE+FSS	072-hr	Reactome_2016	PECAM1 interactions_Homo sapiens_R-HSA-210990	0.0381	4
CIE+FSS	072-hr	BioPlex_2017	LHX6	0.0353	8
CIE+FSS	072-hr	WikiPathways_2019_Human	Phosphodiesterases in neuronal function WP4222	1.83e-08	25
CIE+FSS	072-hr	WikiPathways_2019_Human	Splicing factor NOVA regulated synaptic proteins WP4148	0.000504	16
CIE+FSS	072-hr	WikiPathways_2019_Human	Ectoderm Differentiation WP2858	0.000671	41
CIE+FSS	072-hr	WikiPathways_2019_Human	ErbB Signaling Pathway WP673	0.0249	29
CIE+FSS	072-hr	WikiPathways_2019_Human	Chemokine signaling pathway WP3929	0.0284	45
CIE+FSS	072-hr	KEGG_2019_Human	cAMP signaling pathway	9.43e-05	60
CIE+FSS	072-hr	KEGG_2019_Human	Prostate cancer	0.00536	34
CIE+FSS	072-hr	KEGG_2019_Human	Gap junction	0.0183	25
CIE+FSS	072-hr	KEGG_2019_Human	ErbB signaling pathway	0.0271	26
CIE+FSS	072-hr	KEGG_2019_Mouse	cAMP signaling pathway	8.42e-05	60
CIE+FSS	072-hr	KEGG_2019_Mouse	Transcriptional misregulation in cancer	0.000614	52
CIE+FSS	072-hr	KEGG_2019_Mouse	Prostate cancer	0.00536	34
CIE+FSS	072-hr	KEGG_2019_Mouse	Human cytomegalovirus infection	0.0125	63
CIE+FSS	072-hr	KEGG_2019_Mouse	Gap junction	0.0148	26
CIE+FSS	072-hr	BioPlanet_2019	Prostate cancer	0.0203	31
CIE+FSS	072-hr	BioPlanet_2019	Gap junction pathway	0.0225	25
CIE+FSS	072-hr	BioPlanet_2019	Signaling by NOTCH	0.025	33
CIE+FSS	072-hr	BioPlanet_2019	GAB1 signalosome	0.0269	15
CIE+FSS	072-hr	BioPlanet_2019	ERBB signaling pathway	0.0331	30
CIE+FSS	072-hr	BioPlanet_2019	Platelet endothelial cell adhesion molecule 1 (PECAM1) interactions	0.0381	4
CIE+FSS	072-hr	Jensen_TISSUES	Regio_orbitalis	0.00778	4
CIE+FSS	072-hr	Jensen_TISSUES	BTO:0000379	0.0113	92
CIE+FSS	072-hr	Jensen_TISSUES	DT-40_cell	0.0229	15
CIE+FSS	072-hr	Jensen_COMPARTMENTS	Presynaptic_membrane	5.57e-05	27
CIE+FSS	072-hr	Jensen_COMPARTMENTS	Site_of_polarized_growth	0.000262	41
CIE+FSS	072-hr	Jensen_COMPARTMENTS	Parallel_fiber	0.00251	52
CIE+FSS	072-hr	Jensen_COMPARTMENTS	Sarcoplasm	0.0142	23
CIE+FSS	072-hr	Jensen_COMPARTMENTS	Rod_spherule	0.0395	22
CIE+FSS	072-hr	Jensen_COMPARTMENTS	Phosphatidylinositol_3-kinase_complex,_class_I	0.0437	23
CIE+FSS	072-hr	GO_Biological_Process_2018	central nervous system development (GO:0007417)	0.000181	62
CIE+FSS	072-hr	GO_Biological_Process_2018	regulation of cellular component movement (GO:0051270)	0.000481	19
CIE+FSS	072-hr	GO_Biological_Process_2018	cell morphogenesis (GO:0000902)	0.00602	23
CIE+FSS	072-hr	GO_Biological_Process_2018	DNA-templated transcriptional preinitiation complex assembly (GO:0070897)	0.0108	6
CIE+FSS	072-hr	GO_Biological_Process_2018	response to dopamine (GO:1903350)	0.0128	4
CIE+FSS	072-hr	GO_Biological_Process_2018	positive regulation of sequence-specific DNA binding transcription factor activity (GO:0051091)	0.0177	58
CIE+FSS	072-hr	GO_Biological_Process_2018	regulation of chromatin organization (GO:1902275)	0.0194	5
CIE+FSS	072-hr	GO_Biological_Process_2018	negative regulation of protein oligomerization (GO:0032460)	0.0381	5
CIE+FSS	072-hr	GO_Biological_Process_2018	regulation of cell motility (GO:2000145)	0.0387	31
CIE+FSS	072-hr	GO_Molecular_Function_2018	transmitter-gated ion channel activity (GO:0022824)	0.0323	12
CIE+FSS	072-hr	miRTarBase_2017	mmu-miR-301b-3p	0.000282	101
CIE+FSS	072-hr	miRTarBase_2017	hsa-miR-1301-5p	0.00151	14
CIE+FSS	072-hr	miRTarBase_2017	hsa-miR-6502-5p	0.00151	14
CIE+FSS	072-hr	miRTarBase_2017	mmu-miR-541-5p	0.00174	71
CIE+FSS	072-hr	miRTarBase_2017	hsa-miR-6792-5p	0.00228	32
CIE+FSS	072-hr	miRTarBase_2017	mmu-miR-297a-5p	0.00255	89
CIE+FSS	072-hr	miRTarBase_2017	hsa-miR-494-3p	0.003	37
CIE+FSS	072-hr	miRTarBase_2017	mmu-miR-19b-3p	0.00371	80
CIE+FSS	072-hr	miRTarBase_2017	hsa-miR-4508	0.00381	13
CIE+FSS	072-hr	miRTarBase_2017	hsa-miR-942-5p	0.00603	54
CIE+FSS	072-hr	miRTarBase_2017	hsa-miR-6083	0.00932	46
CIE+FSS	072-hr	miRTarBase_2017	mmu-miR-466f-3p	0.0105	103
CIE+FSS	072-hr	miRTarBase_2017	hsa-miR-4503	0.0118	25
CIE+FSS	072-hr	miRTarBase_2017	hsa-miR-223-5p	0.0119	70
CIE+FSS	072-hr	miRTarBase_2017	hsa-miR-4428	0.0334	40
CIE+FSS	168-hr	PPI_Hub_Proteins	CHUK	0.00326	42
CIE+FSS	168-hr	PPI_Hub_Proteins	PLCG2	0.0127	34
CIE+FSS	168-hr	PPI_Hub_Proteins	PRKCZ	0.0137	41
CIE+FSS	168-hr	PPI_Hub_Proteins	PTPN11	0.0271	42
CIE+FSS	168-hr	NURSA_Human_Endogenous_Complexome	SC-7160 (XBP1)	0.00134	16
CIE+FSS	168-hr	NURSA_Human_Endogenous_Complexome	BL170 (TP53)	0.00157	21
CIE+FSS	168-hr	NURSA_Human_Endogenous_Complexome	BL989 (PDS5A)	0.00344	23
CIE+FSS	168-hr	NURSA_Human_Endogenous_Complexome	BL4774 (MTOR)	0.00382	25
CIE+FSS	168-hr	NURSA_Human_Endogenous_Complexome	CBC612 (RNF20)	0.00529	46
CIE+FSS	168-hr	NURSA_Human_Endogenous_Complexome	BL1108 (CENPE)	0.00662	29
CIE+FSS	168-hr	NURSA_Human_Endogenous_Complexome	BL1827 (RCN1)	0.0182	29
CIE+FSS	168-hr	NURSA_Human_Endogenous_Complexome	NB106A (BIN1)	0.0384	24
CIE+FSS	168-hr	Reactome_2016	Mitotic Telophase/Cytokinesis_Homo sapiens_R-HSA-68884	0.000987	7
CIE+FSS	168-hr	Reactome_2016	Cohesin Loading onto Chromatin_Homo sapiens_R-HSA-2470946	0.00177	6
CIE+FSS	168-hr	Reactome_2016	PECAM1 interactions_Homo sapiens_R-HSA-210990	0.0395	4
CIE+FSS	168-hr	BioPlex_2017	LHX6	0.00381	8
CIE+FSS	168-hr	WikiPathways_2019_Human	Ectoderm Differentiation WP2858	9.07e-05	41
CIE+FSS	168-hr	WikiPathways_2019_Human	Splicing factor NOVA regulated synaptic proteins WP4148	0.00134	16
CIE+FSS	168-hr	WikiPathways_2019_Human	ErbB Signaling Pathway WP673	0.00232	29
CIE+FSS	168-hr	WikiPathways_2019_Human	Phosphodiesterases in neuronal function WP4222	0.00701	25
CIE+FSS	168-hr	WikiPathways_2019_Human	Chemokine signaling pathway WP3929	0.0407	45
CIE+FSS	168-hr	KEGG_2019_Human	ErbB signaling pathway	0.00119	26
CIE+FSS	168-hr	KEGG_2019_Human	cAMP signaling pathway	0.00316	60
CIE+FSS	168-hr	KEGG_2019_Human	Gap junction	0.012	25
CIE+FSS	168-hr	KEGG_2019_Human	Prostate cancer	0.0245	34
CIE+FSS	168-hr	KEGG_2019_Mouse	cAMP signaling pathway	0.00297	60
CIE+FSS	168-hr	KEGG_2019_Mouse	Gap junction	0.0101	26
CIE+FSS	168-hr	KEGG_2019_Mouse	Transcriptional misregulation in cancer	0.017	52
CIE+FSS	168-hr	KEGG_2019_Mouse	Prostate cancer	0.0245	34
CIE+FSS	168-hr	KEGG_2019_Mouse	Human cytomegalovirus infection	0.0472	63
CIE+FSS	168-hr	BioPlanet_2019	ERBB signaling pathway	0.00113	30
CIE+FSS	168-hr	BioPlanet_2019	Signaling by NOTCH	0.011	33
CIE+FSS	168-hr	BioPlanet_2019	Prostate cancer	0.0131	31
CIE+FSS	168-hr	BioPlanet_2019	Gap junction pathway	0.0142	25
CIE+FSS	168-hr	BioPlanet_2019	Platelet endothelial cell adhesion molecule 1 (PECAM1) interactions	0.0395	4
CIE+FSS	168-hr	BioPlanet_2019	GAB1 signalosome	0.0398	15
CIE+FSS	168-hr	Jensen_TISSUES	BTO:0000379	0.00293	92
CIE+FSS	168-hr	Jensen_TISSUES	Regio_orbitalis	0.0122	4
CIE+FSS	168-hr	Jensen_TISSUES	DT-40_cell	0.0356	15
CIE+FSS	168-hr	Jensen_COMPARTMENTS	Presynaptic_membrane	9.16e-05	27
CIE+FSS	168-hr	Jensen_COMPARTMENTS	Parallel_fiber	0.00012	52
CIE+FSS	168-hr	Jensen_COMPARTMENTS	Rod_spherule	0.00333	22
CIE+FSS	168-hr	Jensen_COMPARTMENTS	Phosphatidylinositol_3-kinase_complex,_class_I	0.00764	23
CIE+FSS	168-hr	Jensen_COMPARTMENTS	Site_of_polarized_growth	0.00823	41
CIE+FSS	168-hr	Jensen_COMPARTMENTS	Sarcoplasm	0.0275	23
CIE+FSS	168-hr	GO_Biological_Process_2018	DNA-templated transcriptional preinitiation complex assembly (GO:0070897)	8.98e-05	6
CIE+FSS	168-hr	GO_Biological_Process_2018	negative regulation of protein oligomerization (GO:0032460)	0.000642	5
CIE+FSS	168-hr	GO_Biological_Process_2018	regulation of cellular component movement (GO:0051270)	0.00306	19
CIE+FSS	168-hr	GO_Biological_Process_2018	regulation of cell motility (GO:2000145)	0.00537	31
CIE+FSS	168-hr	GO_Biological_Process_2018	cell morphogenesis (GO:0000902)	0.0156	23
CIE+FSS	168-hr	GO_Biological_Process_2018	central nervous system development (GO:0007417)	0.0163	62
CIE+FSS	168-hr	GO_Biological_Process_2018	response to dopamine (GO:1903350)	0.0175	4
CIE+FSS	168-hr	GO_Biological_Process_2018	regulation of chromatin organization (GO:1902275)	0.0238	5
CIE+FSS	168-hr	GO_Biological_Process_2018	positive regulation of sequence-specific DNA binding transcription factor activity (GO:0051091)	0.0455	58
CIE+FSS	168-hr	GO_Molecular_Function_2018	transmitter-gated ion channel activity (GO:0022824)	0.000254	12
CIE+FSS	168-hr	miRTarBase_2017	mmu-miR-301b-3p	5.64e-07	101
CIE+FSS	168-hr	miRTarBase_2017	mmu-miR-19b-3p	3.15e-05	80
CIE+FSS	168-hr	miRTarBase_2017	mmu-miR-297a-5p	0.0005	89
CIE+FSS	168-hr	miRTarBase_2017	hsa-miR-1301-5p	0.00193	14
CIE+FSS	168-hr	miRTarBase_2017	hsa-miR-6502-5p	0.00193	14
CIE+FSS	168-hr	miRTarBase_2017	hsa-miR-6792-5p	0.00285	32
CIE+FSS	168-hr	miRTarBase_2017	hsa-miR-4428	0.00366	40
CIE+FSS	168-hr	miRTarBase_2017	hsa-miR-4508	0.00388	13
CIE+FSS	168-hr	miRTarBase_2017	hsa-miR-494-3p	0.00395	37
CIE+FSS	168-hr	miRTarBase_2017	mmu-miR-466f-3p	0.00537	103
CIE+FSS	168-hr	miRTarBase_2017	mmu-miR-541-5p	0.00551	71
CIE+FSS	168-hr	miRTarBase_2017	hsa-miR-223-5p	0.0118	70
CIE+FSS	168-hr	miRTarBase_2017	hsa-miR-942-5p	0.0126	54
CIE+FSS	168-hr	miRTarBase_2017	hsa-miR-6083	0.0129	46
CIE+FSS	168-hr	miRTarBase_2017	hsa-miR-4503	0.0169	25

## Sheet: Decreased
Group	Time	Gene Set Library	Name	p-value	Number of Genes
AIR	000-hr	PPI_Hub_Proteins	EIF2C2	0.00873	47
AIR	000-hr	NURSA_Human_Endogenous_Complexome	BL2512 (TLK2)	9.14e-05	70
AIR	000-hr	NURSA_Human_Endogenous_Complexome	BL2790 (PTEN)	9.44e-05	89
AIR	000-hr	NURSA_Human_Endogenous_Complexome	BL327 (RFXAP)	0.000113	26
AIR	000-hr	NURSA_Human_Endogenous_Complexome	BL1003 (ATF7IP)	0.000121	64
AIR	000-hr	NURSA_Human_Endogenous_Complexome	BL2271 (TCF12)	0.000207	32
AIR	000-hr	NURSA_Human_Endogenous_Complexome	BL2467 (SEC16A)	0.000599	32
AIR	000-hr	NURSA_Human_Endogenous_Complexome	BL1573 (CDC2L6)	0.00182	34
AIR	000-hr	NURSA_Human_Endogenous_Complexome	BL9431 (C7orf20)	0.00198	22
AIR	000-hr	NURSA_Human_Endogenous_Complexome	SC-9959 (HDAC2)	0.00213	20
AIR	000-hr	NURSA_Human_Endogenous_Complexome	BL2003 (RIF1)	0.00217	27
AIR	000-hr	NURSA_Human_Endogenous_Complexome	BRD4-C (BRD4)	0.00275	40
AIR	000-hr	NURSA_Human_Endogenous_Complexome	BL1757 (MED23)	0.00276	30
AIR	000-hr	NURSA_Human_Endogenous_Complexome	BL1536 (TREX1)	0.00288	36
AIR	000-hr	NURSA_Human_Endogenous_Complexome	BL1743 (CDK7)	0.00309	69
AIR	000-hr	NURSA_Human_Endogenous_Complexome	BL4209 (TCEB3)	0.0072	55
AIR	000-hr	NURSA_Human_Endogenous_Complexome	BL2843 (MED12)	0.00729	31
AIR	000-hr	NURSA_Human_Endogenous_Complexome	BL6486 (ERF)	0.0106	37
AIR	000-hr	NURSA_Human_Endogenous_Complexome	BRD4-N (BRD4)	0.0116	32
AIR	000-hr	NURSA_Human_Endogenous_Complexome	BL3602 (TP53BP2)	0.0133	59
AIR	000-hr	NURSA_Human_Endogenous_Complexome	BL2154 (NEK7)	0.0135	19
AIR	000-hr	NURSA_Human_Endogenous_Complexome	BL2133 (SSBP3)	0.0139	45
AIR	000-hr	NURSA_Human_Endogenous_Complexome	BL1756 (MED23)	0.0168	23
AIR	000-hr	NURSA_Human_Endogenous_Complexome	CBC632 (AKAP13)	0.0172	54
AIR	000-hr	NURSA_Human_Endogenous_Complexome	BL2841 (MED12)	0.0192	21
AIR	000-hr	NURSA_Human_Endogenous_Complexome	a-CLSPN (CLSPN)	0.0353	46
AIR	000-hr	NURSA_Human_Endogenous_Complexome	BL262 (MCM6)	0.0353	23
AIR	000-hr	Reactome_2016	Translation_Homo sapiens_R-HSA-72766	0.00272	66
AIR	000-hr	Reactome_2016	Cleavage of Growing Transcript in the Termination Region_Homo sapiens_R-HSA-109688	0.0386	16
AIR	000-hr	Reactome_2016	RNA Polymerase II Transcription Termination_Homo sapiens_R-HSA-73856	0.0386	16
AIR	000-hr	Reactome_2016	Post-Elongation Processing of the Transcript_Homo sapiens_R-HSA-76044	0.0386	16
AIR	000-hr	BioPlex_2017	ACTBL2	0.0213	27
AIR	000-hr	BioPlex_2017	MRP63	0.0349	7
AIR	000-hr	WikiPathways_2019_Human	Lipid Metabolism Pathway WP3965	0.017	7
AIR	000-hr	KEGG_2019_Human	Lysosome	0.0301	26
AIR	000-hr	KEGG_2019_Mouse	Protein export	0.000511	13
AIR	000-hr	KEGG_2019_Mouse	Lysosome	0.0318	26
AIR	000-hr	BioPlanet_2019	ChREBP regulation by carbohydrates and cAMP	0.00414	6
AIR	000-hr	BioPlanet_2019	Translation	0.00644	67
AIR	000-hr	BioPlanet_2019	Protein export	0.00758	11
AIR	000-hr	BioPlanet_2019	Sulfur amino acid metabolism	0.00758	7
AIR	000-hr	BioPlanet_2019	Cysteine and methionine metabolism	0.00821	11
AIR	000-hr	BioPlanet_2019	Lysosome	0.0269	26
AIR	000-hr	BioPlanet_2019	Metabolism	0.0274	265
AIR	000-hr	Jensen_TISSUES	Cestode	9.59e-05	8
AIR	000-hr	Jensen_COMPARTMENTS	Fumarate_reductase_complex	0.00121	10
AIR	000-hr	Jensen_COMPARTMENTS	Endoplasmic_reticulum	0.00355	35
AIR	000-hr	Jensen_COMPARTMENTS	Nuclear_outer_membrane-endoplasmic_reticulum_membrane_network	0.00607	166
AIR	000-hr	Jensen_COMPARTMENTS	Rough_endoplasmic_reticulum_membrane	0.00669	7
AIR	000-hr	Jensen_COMPARTMENTS	Mitochondrial_outer_membrane_translocase_complex	0.0068	4
AIR	000-hr	Jensen_COMPARTMENTS	Terminal_bouton	0.0162	13
AIR	000-hr	Jensen_COMPARTMENTS	Cellular_bud_neck	0.0253	10
AIR	000-hr	Jensen_COMPARTMENTS	Cellular_bud_neck_septin_ring	0.0253	10
AIR	000-hr	Jensen_COMPARTMENTS	Cellular_bud_neck_septin_structure	0.0253	10
AIR	000-hr	Jensen_COMPARTMENTS	Cleavage_apparatus_septin_structure	0.0253	10
AIR	000-hr	Jensen_COMPARTMENTS	Gin4_complex	0.0253	10
AIR	000-hr	Jensen_COMPARTMENTS	Integral_component_of_endoplasmic_reticulum_membrane	0.0271	26
AIR	000-hr	Jensen_COMPARTMENTS	Endomembrane_system	0.0285	177
AIR	000-hr	Jensen_COMPARTMENTS	Intrinsic_component_of_endoplasmic_reticulum_membrane	0.035	26
AIR	000-hr	Jensen_COMPARTMENTS	Precatalytic_spliceosome	0.0357	8
AIR	000-hr	Jensen_COMPARTMENTS	Ubiquitin_ligase_complex	0.0427	48
AIR	000-hr	Jensen_COMPARTMENTS	Extrinsic_component_of_vacuolar_membrane	0.0493	3
AIR	000-hr	Jensen_COMPARTMENTS	proton-transporting_two-sector_ATPase_complex,_catalytic_domain	0.0496	6
AIR	000-hr	GO_Biological_Process_2018	purine-containing compound biosynthetic process (GO:0072522)	0.000783	6
AIR	000-hr	GO_Biological_Process_2018	regulation of microtubule binding (GO:1904526)	0.00442	3
AIR	000-hr	GO_Biological_Process_2018	peptidyl-threonine dephosphorylation (GO:0035970)	0.00855	5
AIR	000-hr	GO_Biological_Process_2018	regulation of protein complex assembly (GO:0043254)	0.0417	15
AIR	000-hr	GO_Biological_Process_2018	negative regulation of transporter activity (GO:0032410)	0.0493	3
AIR	000-hr	GO_Biological_Process_2018	response to increased oxygen levels (GO:0036296)	0.0493	3
AIR	000-hr	GO_Molecular_Function_2018	ubiquitin-specific protease binding (GO:1990381)	0.0496	6
AIR	000-hr	miRTarBase_2017	hsa-miR-4522	0.00516	21
AIR	000-hr	miRTarBase_2017	hsa-miR-301a-3p	0.00675	62
AIR	000-hr	miRTarBase_2017	hsa-miR-550b-2-5p	0.00795	28
AIR	000-hr	miRTarBase_2017	hsa-miR-599	0.0146	23
AIR	000-hr	miRTarBase_2017	hsa-miR-301b-3p	0.0166	56
AIR	000-hr	miRTarBase_2017	hsa-miR-548au-5p	0.0191	35
AIR	000-hr	miRTarBase_2017	hsa-miR-548ad-5p	0.0191	35
AIR	000-hr	miRTarBase_2017	hsa-miR-548w	0.0191	35
AIR	000-hr	miRTarBase_2017	hsa-miR-548ak	0.0191	35
AIR	000-hr	miRTarBase_2017	hsa-miR-548ap-5p	0.0191	35
AIR	000-hr	miRTarBase_2017	hsa-miR-548am-5p	0.0191	35
AIR	000-hr	miRTarBase_2017	hsa-miR-548o-5p	0.0191	35
AIR	000-hr	miRTarBase_2017	hsa-miR-548y	0.0191	35
AIR	000-hr	miRTarBase_2017	hsa-miR-548c-5p	0.0191	35
AIR	000-hr	miRTarBase_2017	hsa-miR-548aq-5p	0.0191	35
AIR	000-hr	miRTarBase_2017	hsa-miR-548ae-5p	0.0191	35
AIR	000-hr	miRTarBase_2017	hsa-miR-548ar-5p	0.0191	35
AIR	000-hr	miRTarBase_2017	hsa-miR-548b-5p	0.0191	35
AIR	000-hr	miRTarBase_2017	hsa-miR-548bb-5p	0.0191	35
AIR	000-hr	miRTarBase_2017	hsa-miR-548as-5p	0.0191	35
AIR	000-hr	miRTarBase_2017	hsa-miR-548h-5p	0.0191	35
AIR	000-hr	miRTarBase_2017	hsa-miR-548ab	0.0191	35
AIR	000-hr	miRTarBase_2017	hsa-miR-548ay-5p	0.0191	35
AIR	000-hr	miRTarBase_2017	hsa-miR-3666	0.0192	55
AIR	000-hr	miRTarBase_2017	hsa-miR-548j-5p	0.02	35
AIR	000-hr	miRTarBase_2017	hsa-miR-548a-5p	0.02	35
AIR	000-hr	miRTarBase_2017	hsa-miR-4295	0.0205	55
AIR	000-hr	miRTarBase_2017	hsa-miR-548d-5p	0.0218	35
AIR	000-hr	miRTarBase_2017	hsa-miR-548i	0.0218	35
AIR	000-hr	miRTarBase_2017	hsa-miR-10b-5p	0.022	53
AIR	000-hr	miRTarBase_2017	hsa-miR-890	0.0233	23
AIR	000-hr	miRTarBase_2017	hsa-miR-4257	0.0325	64
AIR	000-hr	miRTarBase_2017	hsa-miR-4725-5p	0.0389	14
AIR	072-hr	PPI_Hub_Proteins	EIF2C2	3.77e-13	47
AIR	072-hr	NURSA_Human_Endogenous_Complexome	BL3602 (TP53BP2)	1.18e-08	59
AIR	072-hr	NURSA_Human_Endogenous_Complexome	BL2790 (PTEN)	1.74e-07	89
AIR	072-hr	NURSA_Human_Endogenous_Complexome	BL4209 (TCEB3)	7.33e-06	55
AIR	072-hr	NURSA_Human_Endogenous_Complexome	CBC632 (AKAP13)	2.9e-05	54
AIR	072-hr	NURSA_Human_Endogenous_Complexome	BRD4-C (BRD4)	4.76e-05	40
AIR	072-hr	NURSA_Human_Endogenous_Complexome	BL2512 (TLK2)	0.000141	70
AIR	072-hr	NURSA_Human_Endogenous_Complexome	BL2271 (TCF12)	0.000275	32
AIR	072-hr	NURSA_Human_Endogenous_Complexome	BL1003 (ATF7IP)	0.000357	64
AIR	072-hr	NURSA_Human_Endogenous_Complexome	BRD4-N (BRD4)	0.000505	32
AIR	072-hr	NURSA_Human_Endogenous_Complexome	BL2003 (RIF1)	0.000876	27
AIR	072-hr	NURSA_Human_Endogenous_Complexome	BL1757 (MED23)	0.00111	30
AIR	072-hr	NURSA_Human_Endogenous_Complexome	BL327 (RFXAP)	0.00158	26
AIR	072-hr	NURSA_Human_Endogenous_Complexome	SC-9959 (HDAC2)	0.00277	20
AIR	072-hr	NURSA_Human_Endogenous_Complexome	BL1743 (CDK7)	0.00287	69
AIR	072-hr	NURSA_Human_Endogenous_Complexome	BL2133 (SSBP3)	0.00347	45
AIR	072-hr	NURSA_Human_Endogenous_Complexome	BL9431 (C7orf20)	0.00507	22
AIR	072-hr	NURSA_Human_Endogenous_Complexome	a-CLSPN (CLSPN)	0.00597	46
AIR	072-hr	NURSA_Human_Endogenous_Complexome	BL1573 (CDC2L6)	0.00829	34
AIR	072-hr	NURSA_Human_Endogenous_Complexome	BL2467 (SEC16A)	0.00862	32
AIR	072-hr	NURSA_Human_Endogenous_Complexome	BL2154 (NEK7)	0.012	19
AIR	072-hr	NURSA_Human_Endogenous_Complexome	BL1756 (MED23)	0.014	23
AIR	072-hr	NURSA_Human_Endogenous_Complexome	BL6486 (ERF)	0.02	37
AIR	072-hr	NURSA_Human_Endogenous_Complexome	BL2843 (MED12)	0.0217	31
AIR	072-hr	NURSA_Human_Endogenous_Complexome	BL262 (MCM6)	0.0247	23
AIR	072-hr	NURSA_Human_Endogenous_Complexome	BL2841 (MED12)	0.0344	21
AIR	072-hr	NURSA_Human_Endogenous_Complexome	BL1536 (TREX1)	0.0345	36
AIR	072-hr	Reactome_2016	Translation_Homo sapiens_R-HSA-72766	8.88e-30	66
AIR	072-hr	Reactome_2016	Cleavage of Growing Transcript in the Termination Region_Homo sapiens_R-HSA-109688	0.000235	16
AIR	072-hr	Reactome_2016	RNA Polymerase II Transcription Termination_Homo sapiens_R-HSA-73856	0.000235	16
AIR	072-hr	Reactome_2016	Post-Elongation Processing of the Transcript_Homo sapiens_R-HSA-76044	0.000235	16
AIR	072-hr	BioPlex_2017	ACTBL2	0.00254	27
AIR	072-hr	BioPlex_2017	MRP63	0.00366	7
AIR	072-hr	WikiPathways_2019_Human	Lipid Metabolism Pathway WP3965	0.00704	7
AIR	072-hr	KEGG_2019_Human	Lysosome	0.000316	26
AIR	072-hr	KEGG_2019_Mouse	Protein export	5.37e-06	13
AIR	072-hr	KEGG_2019_Mouse	Lysosome	0.000355	26
AIR	072-hr	BioPlanet_2019	Translation	1.03e-30	67
AIR	072-hr	BioPlanet_2019	Metabolism	9.78e-09	265
AIR	072-hr	BioPlanet_2019	Protein export	7.75e-06	11
AIR	072-hr	BioPlanet_2019	Lysosome	0.000248	26
AIR	072-hr	BioPlanet_2019	Cysteine and methionine metabolism	0.00116	11
AIR	072-hr	BioPlanet_2019	ChREBP regulation by carbohydrates and cAMP	0.0232	6
AIR	072-hr	BioPlanet_2019	Sulfur amino acid metabolism	0.0396	7
AIR	072-hr	Jensen_TISSUES	Cestode	0.0259	8
AIR	072-hr	Jensen_COMPARTMENTS	Nuclear_outer_membrane-endoplasmic_reticulum_membrane_network	1.09e-05	166
AIR	072-hr	Jensen_COMPARTMENTS	Fumarate_reductase_complex	0.00014	10
AIR	072-hr	Jensen_COMPARTMENTS	Endoplasmic_reticulum	0.000165	35
AIR	072-hr	Jensen_COMPARTMENTS	proton-transporting_two-sector_ATPase_complex,_catalytic_domain	0.00108	6
AIR	072-hr	Jensen_COMPARTMENTS	Precatalytic_spliceosome	0.00223	8
AIR	072-hr	Jensen_COMPARTMENTS	Terminal_bouton	0.00356	13
AIR	072-hr	Jensen_COMPARTMENTS	Endomembrane_system	0.00392	177
AIR	072-hr	Jensen_COMPARTMENTS	Rough_endoplasmic_reticulum_membrane	0.00513	7
AIR	072-hr	Jensen_COMPARTMENTS	Cellular_bud_neck	0.0123	10
AIR	072-hr	Jensen_COMPARTMENTS	Cellular_bud_neck_septin_ring	0.0123	10
AIR	072-hr	Jensen_COMPARTMENTS	Cellular_bud_neck_septin_structure	0.0123	10
AIR	072-hr	Jensen_COMPARTMENTS	Cleavage_apparatus_septin_structure	0.0123	10
AIR	072-hr	Jensen_COMPARTMENTS	Gin4_complex	0.0123	10
AIR	072-hr	Jensen_COMPARTMENTS	Extrinsic_component_of_vacuolar_membrane	0.0143	3
AIR	072-hr	Jensen_COMPARTMENTS	Mitochondrial_outer_membrane_translocase_complex	0.0215	4
AIR	072-hr	Jensen_COMPARTMENTS	Integral_component_of_endoplasmic_reticulum_membrane	0.0237	26
AIR	072-hr	Jensen_COMPARTMENTS	Intrinsic_component_of_endoplasmic_reticulum_membrane	0.0327	26
AIR	072-hr	Jensen_COMPARTMENTS	Ubiquitin_ligase_complex	0.0448	48
AIR	072-hr	GO_Biological_Process_2018	peptidyl-threonine dephosphorylation (GO:0035970)	0.00697	5
AIR	072-hr	GO_Biological_Process_2018	negative regulation of transporter activity (GO:0032410)	0.0143	3
AIR	072-hr	GO_Biological_Process_2018	regulation of microtubule binding (GO:1904526)	0.0143	3
AIR	072-hr	GO_Biological_Process_2018	response to increased oxygen levels (GO:0036296)	0.0143	3
AIR	072-hr	GO_Biological_Process_2018	purine-containing compound biosynthetic process (GO:0072522)	0.0281	6
AIR	072-hr	GO_Biological_Process_2018	regulation of protein complex assembly (GO:0043254)	0.0344	15
AIR	072-hr	GO_Molecular_Function_2018	ubiquitin-specific protease binding (GO:1990381)	0.035	6
AIR	072-hr	miRTarBase_2017	hsa-miR-4257	0.00078	64
AIR	072-hr	miRTarBase_2017	hsa-miR-890	0.0043	23
AIR	072-hr	miRTarBase_2017	hsa-miR-550b-2-5p	0.00694	28
AIR	072-hr	miRTarBase_2017	hsa-miR-4522	0.0107	21
AIR	072-hr	miRTarBase_2017	hsa-miR-301a-3p	0.0118	62
AIR	072-hr	miRTarBase_2017	hsa-miR-10b-5p	0.0288	53
AIR	072-hr	miRTarBase_2017	hsa-miR-548au-5p	0.0309	35
AIR	072-hr	miRTarBase_2017	hsa-miR-548ad-5p	0.0309	35
AIR	072-hr	miRTarBase_2017	hsa-miR-548w	0.0309	35
AIR	072-hr	miRTarBase_2017	hsa-miR-548ak	0.0309	35
AIR	072-hr	miRTarBase_2017	hsa-miR-548ap-5p	0.0309	35
AIR	072-hr	miRTarBase_2017	hsa-miR-548am-5p	0.0309	35
AIR	072-hr	miRTarBase_2017	hsa-miR-548o-5p	0.0309	35
AIR	072-hr	miRTarBase_2017	hsa-miR-548y	0.0309	35
AIR	072-hr	miRTarBase_2017	hsa-miR-548c-5p	0.0309	35
AIR	072-hr	miRTarBase_2017	hsa-miR-548aq-5p	0.0309	35
AIR	072-hr	miRTarBase_2017	hsa-miR-548ae-5p	0.0309	35
AIR	072-hr	miRTarBase_2017	hsa-miR-548ar-5p	0.0309	35
AIR	072-hr	miRTarBase_2017	hsa-miR-548b-5p	0.0309	35
AIR	072-hr	miRTarBase_2017	hsa-miR-548bb-5p	0.0309	35
AIR	072-hr	miRTarBase_2017	hsa-miR-548as-5p	0.0309	35
AIR	072-hr	miRTarBase_2017	hsa-miR-548h-5p	0.0309	35
AIR	072-hr	miRTarBase_2017	hsa-miR-548ab	0.0309	35
AIR	072-hr	miRTarBase_2017	hsa-miR-548ay-5p	0.0309	35
AIR	072-hr	miRTarBase_2017	hsa-miR-4725-5p	0.0315	14
AIR	072-hr	miRTarBase_2017	hsa-miR-548j-5p	0.0325	35
AIR	072-hr	miRTarBase_2017	hsa-miR-548a-5p	0.0325	35
AIR	072-hr	miRTarBase_2017	hsa-miR-599	0.0331	23
AIR	072-hr	miRTarBase_2017	hsa-miR-548d-5p	0.036	35
AIR	072-hr	miRTarBase_2017	hsa-miR-548i	0.036	35
AIR	072-hr	miRTarBase_2017	hsa-miR-3666	0.042	55
AIR	072-hr	miRTarBase_2017	hsa-miR-301b-3p	0.0423	56
AIR	072-hr	miRTarBase_2017	hsa-miR-4295	0.0451	55
AIR	168-hr	PPI_Hub_Proteins	EIF2C2	0.0339	47
AIR	168-hr	NURSA_Human_Endogenous_Complexome	BL1756 (MED23)	0.0034	23
AIR	168-hr	NURSA_Human_Endogenous_Complexome	a-CLSPN (CLSPN)	0.00353	46
AIR	168-hr	NURSA_Human_Endogenous_Complexome	BL2790 (PTEN)	0.00441	89
AIR	168-hr	NURSA_Human_Endogenous_Complexome	BL2843 (MED12)	0.00562	31
AIR	168-hr	NURSA_Human_Endogenous_Complexome	BL1757 (MED23)	0.00731	30
AIR	168-hr	NURSA_Human_Endogenous_Complexome	BL3602 (TP53BP2)	0.01	59
AIR	168-hr	NURSA_Human_Endogenous_Complexome	BL2841 (MED12)	0.0113	21
AIR	168-hr	NURSA_Human_Endogenous_Complexome	CBC632 (AKAP13)	0.0114	54
AIR	168-hr	NURSA_Human_Endogenous_Complexome	BL1536 (TREX1)	0.0163	36
AIR	168-hr	NURSA_Human_Endogenous_Complexome	BL262 (MCM6)	0.0183	23
AIR	168-hr	NURSA_Human_Endogenous_Complexome	BRD4-C (BRD4)	0.0226	40
AIR	168-hr	NURSA_Human_Endogenous_Complexome	BL9431 (C7orf20)	0.0232	22
AIR	168-hr	NURSA_Human_Endogenous_Complexome	BL6486 (ERF)	0.0245	37
AIR	168-hr	NURSA_Human_Endogenous_Complexome	BL2003 (RIF1)	0.0246	27
AIR	168-hr	NURSA_Human_Endogenous_Complexome	BL2467 (SEC16A)	0.0269	32
AIR	168-hr	NURSA_Human_Endogenous_Complexome	BL1743 (CDK7)	0.0302	69
AIR	168-hr	NURSA_Human_Endogenous_Complexome	BL2271 (TCF12)	0.0325	32
AIR	168-hr	NURSA_Human_Endogenous_Complexome	BL327 (RFXAP)	0.0325	26
AIR	168-hr	NURSA_Human_Endogenous_Complexome	BL2154 (NEK7)	0.0326	19
AIR	168-hr	NURSA_Human_Endogenous_Complexome	BL4209 (TCEB3)	0.0328	55
AIR	168-hr	NURSA_Human_Endogenous_Complexome	BL1573 (CDC2L6)	0.0368	34
AIR	168-hr	NURSA_Human_Endogenous_Complexome	BL2133 (SSBP3)	0.0381	45
AIR	168-hr	NURSA_Human_Endogenous_Complexome	BRD4-N (BRD4)	0.0416	32
AIR	168-hr	NURSA_Human_Endogenous_Complexome	SC-9959 (HDAC2)	0.042	20
AIR	168-hr	NURSA_Human_Endogenous_Complexome	BL1003 (ATF7IP)	0.043	64
AIR	168-hr	NURSA_Human_Endogenous_Complexome	BL2512 (TLK2)	0.0473	70
AIR	168-hr	Reactome_2016	Translation_Homo sapiens_R-HSA-72766	0.00501	66
AIR	168-hr	Reactome_2016	Cleavage of Growing Transcript in the Termination Region_Homo sapiens_R-HSA-109688	0.0411	16
AIR	168-hr	Reactome_2016	RNA Polymerase II Transcription Termination_Homo sapiens_R-HSA-73856	0.0411	16
AIR	168-hr	Reactome_2016	Post-Elongation Processing of the Transcript_Homo sapiens_R-HSA-76044	0.0411	16
AIR	168-hr	BioPlex_2017	ACTBL2	0.0109	27
AIR	168-hr	BioPlex_2017	MRP63	0.0195	7
AIR	168-hr	WikiPathways_2019_Human	Lipid Metabolism Pathway WP3965	0.0328	7
AIR	168-hr	KEGG_2019_Human	Lysosome	0.0364	26
AIR	168-hr	KEGG_2019_Mouse	Protein export	0.00591	13
AIR	168-hr	KEGG_2019_Mouse	Lysosome	0.0381	26
AIR	168-hr	BioPlanet_2019	Cysteine and methionine metabolism	0.00278	11
AIR	168-hr	BioPlanet_2019	Sulfur amino acid metabolism	0.00294	7
AIR	168-hr	BioPlanet_2019	Metabolism	0.00444	265
AIR	168-hr	BioPlanet_2019	Translation	0.00501	67
AIR	168-hr	BioPlanet_2019	ChREBP regulation by carbohydrates and cAMP	0.0108	6
AIR	168-hr	BioPlanet_2019	Protein export	0.0173	11
AIR	168-hr	BioPlanet_2019	Lysosome	0.033	26
AIR	168-hr	Jensen_TISSUES	Cestode	0.00689	8
AIR	168-hr	Jensen_COMPARTMENTS	Ubiquitin_ligase_complex	0.000893	48
AIR	168-hr	Jensen_COMPARTMENTS	Endoplasmic_reticulum	0.00288	35
AIR	168-hr	Jensen_COMPARTMENTS	Mitochondrial_outer_membrane_translocase_complex	0.00362	4
AIR	168-hr	Jensen_COMPARTMENTS	Endomembrane_system	0.00909	177
AIR	168-hr	Jensen_COMPARTMENTS	Precatalytic_spliceosome	0.0173	8
AIR	168-hr	Jensen_COMPARTMENTS	Rough_endoplasmic_reticulum_membrane	0.0236	7
AIR	168-hr	Jensen_COMPARTMENTS	proton-transporting_two-sector_ATPase_complex,_catalytic_domain	0.0281	6
AIR	168-hr	Jensen_COMPARTMENTS	Integral_component_of_endoplasmic_reticulum_membrane	0.0287	26
AIR	168-hr	Jensen_COMPARTMENTS	Extrinsic_component_of_vacuolar_membrane	0.0327	3
AIR	168-hr	Jensen_COMPARTMENTS	Intrinsic_component_of_endoplasmic_reticulum_membrane	0.0361	26
AIR	168-hr	Jensen_COMPARTMENTS	Cellular_bud_neck	0.045	10
AIR	168-hr	Jensen_COMPARTMENTS	Cellular_bud_neck_septin_ring	0.045	10
AIR	168-hr	Jensen_COMPARTMENTS	Cellular_bud_neck_septin_structure	0.045	10
AIR	168-hr	Jensen_COMPARTMENTS	Cleavage_apparatus_septin_structure	0.045	10
AIR	168-hr	Jensen_COMPARTMENTS	Fumarate_reductase_complex	0.045	10
AIR	168-hr	Jensen_COMPARTMENTS	Gin4_complex	0.045	10
AIR	168-hr	Jensen_COMPARTMENTS	Terminal_bouton	0.047	13
AIR	168-hr	Jensen_COMPARTMENTS	Nuclear_outer_membrane-endoplasmic_reticulum_membrane_network	0.0493	166
AIR	168-hr	GO_Biological_Process_2018	peptidyl-threonine dephosphorylation (GO:0035970)	0.00388	5
AIR	168-hr	GO_Biological_Process_2018	purine-containing compound biosynthetic process (GO:0072522)	0.0128	6
AIR	168-hr	GO_Biological_Process_2018	negative regulation of transporter activity (GO:0032410)	0.0327	3
AIR	168-hr	GO_Biological_Process_2018	regulation of microtubule binding (GO:1904526)	0.0327	3
AIR	168-hr	GO_Biological_Process_2018	response to increased oxygen levels (GO:0036296)	0.0327	3
AIR	168-hr	GO_Biological_Process_2018	regulation of protein complex assembly (GO:0043254)	0.0371	15
AIR	168-hr	GO_Molecular_Function_2018	ubiquitin-specific protease binding (GO:1990381)	0.0281	6
AIR	168-hr	miRTarBase_2017	hsa-miR-4522	5.79e-05	21
AIR	168-hr	miRTarBase_2017	hsa-miR-890	0.000139	23
AIR	168-hr	miRTarBase_2017	hsa-miR-10b-5p	0.00133	53
AIR	168-hr	miRTarBase_2017	hsa-miR-599	0.00748	23
AIR	168-hr	miRTarBase_2017	hsa-miR-4725-5p	0.0119	14
AIR	168-hr	miRTarBase_2017	hsa-miR-301b-3p	0.0176	56
AIR	168-hr	miRTarBase_2017	hsa-miR-3666	0.0222	55
AIR	168-hr	miRTarBase_2017	hsa-miR-4295	0.0235	55
AIR	168-hr	miRTarBase_2017	hsa-miR-301a-3p	0.0307	62
AIR	168-hr	miRTarBase_2017	hsa-miR-4257	0.0353	64
AIR	168-hr	miRTarBase_2017	hsa-miR-548au-5p	0.0444	35
AIR	168-hr	miRTarBase_2017	hsa-miR-548ad-5p	0.0444	35
AIR	168-hr	miRTarBase_2017	hsa-miR-548w	0.0444	35
AIR	168-hr	miRTarBase_2017	hsa-miR-548ak	0.0444	35
AIR	168-hr	miRTarBase_2017	hsa-miR-548ap-5p	0.0444	35
AIR	168-hr	miRTarBase_2017	hsa-miR-548am-5p	0.0444	35
AIR	168-hr	miRTarBase_2017	hsa-miR-548o-5p	0.0444	35
AIR	168-hr	miRTarBase_2017	hsa-miR-548y	0.0444	35
AIR	168-hr	miRTarBase_2017	hsa-miR-548c-5p	0.0444	35
AIR	168-hr	miRTarBase_2017	hsa-miR-548aq-5p	0.0444	35
AIR	168-hr	miRTarBase_2017	hsa-miR-548ae-5p	0.0444	35
AIR	168-hr	miRTarBase_2017	hsa-miR-548ar-5p	0.0444	35
AIR	168-hr	miRTarBase_2017	hsa-miR-548b-5p	0.0444	35
AIR	168-hr	miRTarBase_2017	hsa-miR-548bb-5p	0.0444	35
AIR	168-hr	miRTarBase_2017	hsa-miR-548as-5p	0.0444	35
AIR	168-hr	miRTarBase_2017	hsa-miR-548h-5p	0.0444	35
AIR	168-hr	miRTarBase_2017	hsa-miR-548ab	0.0444	35
AIR	168-hr	miRTarBase_2017	hsa-miR-548ay-5p	0.0444	35
AIR	168-hr	miRTarBase_2017	hsa-miR-550b-2-5p	0.0457	28
AIR	168-hr	miRTarBase_2017	hsa-miR-548j-5p	0.046	35
AIR	168-hr	miRTarBase_2017	hsa-miR-548a-5p	0.046	35
AIR	168-hr	miRTarBase_2017	hsa-miR-548d-5p	0.0492	35
AIR	168-hr	miRTarBase_2017	hsa-miR-548i	0.0492	35
CIE	000-hr	PPI_Hub_Proteins	GRIN2B	1.8e-13	70
CIE	000-hr	PPI_Hub_Proteins	MAP1LC3B	1.95e-13	86
CIE	000-hr	PPI_Hub_Proteins	SRRM2	7.68e-11	56
CIE	000-hr	PPI_Hub_Proteins	GC20	7.55e-10	50
CIE	000-hr	PPI_Hub_Proteins	MYC	3.65e-09	111
CIE	000-hr	PPI_Hub_Proteins	HNRNPK	1.89e-08	59
CIE	000-hr	PPI_Hub_Proteins	XPO1	0.000473	33
CIE	000-hr	NURSA_Human_Endogenous_Complexome	BL4782 (AKT1S1)	6.42e-22	98
CIE	000-hr	NURSA_Human_Endogenous_Complexome	BL1601 (TSC1)	1.09e-19	91
CIE	000-hr	NURSA_Human_Endogenous_Complexome	BL8104 (AHDC1)	1.27e-19	126
CIE	000-hr	NURSA_Human_Endogenous_Complexome	BL235 (CHEK1)	1.47e-19	163
CIE	000-hr	NURSA_Human_Endogenous_Complexome	BL5506 (UACA)	1.07e-17	89
CIE	000-hr	NURSA_Human_Endogenous_Complexome	BL5777 (WTAP)	1.58e-17	88
CIE	000-hr	NURSA_Human_Endogenous_Complexome	BL2555 (UHRF1)	3.44e-17	89
CIE	000-hr	NURSA_Human_Endogenous_Complexome	BL735 (TERF2IP)	4.94e-17	115
CIE	000-hr	NURSA_Human_Endogenous_Complexome	BL4015 (PPP1R13B)	1.7e-16	100
CIE	000-hr	NURSA_Human_Endogenous_Complexome	CBC42 (NAT10)	2.37e-16	78
CIE	000-hr	NURSA_Human_Endogenous_Complexome	BL1789 (PAXIP1)	3.21e-16	88
CIE	000-hr	NURSA_Human_Endogenous_Complexome	CBC2152 (RFWD3)	4.27e-16	124
CIE	000-hr	NURSA_Human_Endogenous_Complexome	BL840 (UBE2A)	1.39e-15	110
CIE	000-hr	NURSA_Human_Endogenous_Complexome	BL1258 (MDM4)	1.11e-14	83
CIE	000-hr	NURSA_Human_Endogenous_Complexome	BL476 (AHCTF1)	1.77e-14	101
CIE	000-hr	NURSA_Human_Endogenous_Complexome	ab_N_YW (RFWD3)	3.27e-14	105
CIE	000-hr	NURSA_Human_Endogenous_Complexome	BL1869 (TRIP4)	3.86e-14	96
CIE	000-hr	NURSA_Human_Endogenous_Complexome	BL3463 (CASC5)	6.27e-14	73
CIE	000-hr	NURSA_Human_Endogenous_Complexome	BL2989 (RBBP7)	1.52e-13	70
CIE	000-hr	NURSA_Human_Endogenous_Complexome	BL1796 (BCL11A)	1.59e-13	65
CIE	000-hr	NURSA_Human_Endogenous_Complexome	BL2185 (TSC2)	2.92e-13	56
CIE	000-hr	NURSA_Human_Endogenous_Complexome	BL5646 (ANKIB1)	2.66e-12	49
CIE	000-hr	NURSA_Human_Endogenous_Complexome	BL1053 (N4BP2)	3.8e-12	73
CIE	000-hr	NURSA_Human_Endogenous_Complexome	BL1682 (BUB1)	6.75e-12	72
CIE	000-hr	NURSA_Human_Endogenous_Complexome	BL5431 (ERCC5)	7.47e-12	86
CIE	000-hr	NURSA_Human_Endogenous_Complexome	BL1050 (C11orf30)	8.74e-12	84
CIE	000-hr	NURSA_Human_Endogenous_Complexome	BL1734 (TBL1XR1)	2.09e-11	91
CIE	000-hr	NURSA_Human_Endogenous_Complexome	BL475 (AHCTF1)	2.21e-11	87
CIE	000-hr	NURSA_Human_Endogenous_Complexome	BL9277 (PIK3R4)	2.31e-11	61
CIE	000-hr	NURSA_Human_Endogenous_Complexome	BL4419 (FAM91A1)	2.33e-11	66
CIE	000-hr	NURSA_Human_Endogenous_Complexome	BL4912 (PML)	2.35e-11	80
CIE	000-hr	NURSA_Human_Endogenous_Complexome	BL5687 (ANKRD57)	2.83e-11	66
CIE	000-hr	NURSA_Human_Endogenous_Complexome	BL2212 (LATS1)	2.83e-11	65
CIE	000-hr	NURSA_Human_Endogenous_Complexome	BL4914 (TRIM16)	3.87e-11	91
CIE	000-hr	NURSA_Human_Endogenous_Complexome	EPI-1550-1 (SRC)	6.59e-11	54
CIE	000-hr	NURSA_Human_Endogenous_Complexome	BL6487 (ERF)	6.97e-11	86
CIE	000-hr	NURSA_Human_Endogenous_Complexome	BL1304 (SETX)	7.29e-11	75
CIE	000-hr	NURSA_Human_Endogenous_Complexome	BL6127 (OXSR1)	8.49e-11	54
CIE	000-hr	NURSA_Human_Endogenous_Complexome	BL3964 (PES1)	8.58e-11	76
CIE	000-hr	NURSA_Human_Endogenous_Complexome	BL2254 (PRKRIR)	1.01e-10	35
CIE	000-hr	NURSA_Human_Endogenous_Complexome	BL3200 (SIRT1)	1.66e-10	66
CIE	000-hr	NURSA_Human_Endogenous_Complexome	BL958 (ATAD5)	1.87e-10	72
CIE	000-hr	NURSA_Human_Endogenous_Complexome	BL3342 (EVI5)	2.67e-10	66
CIE	000-hr	NURSA_Human_Endogenous_Complexome	BL6657 (GRLF1)	5.43e-10	91
CIE	000-hr	NURSA_Human_Endogenous_Complexome	BL6339 (ANKRD17)	6.3e-10	52
CIE	000-hr	NURSA_Human_Endogenous_Complexome	BL2032 (RFWD2)	8.36e-10	92
CIE	000-hr	NURSA_Human_Endogenous_Complexome	BL9499 (EYA4)	1.07e-09	47
CIE	000-hr	NURSA_Human_Endogenous_Complexome	BL2847 (MED27)	1.17e-09	51
CIE	000-hr	NURSA_Human_Endogenous_Complexome	BL6754 (PHF8)	1.54e-09	68
CIE	000-hr	NURSA_Human_Endogenous_Complexome	BL8233 (TOP3A)	1.54e-09	71
CIE	000-hr	NURSA_Human_Endogenous_Complexome	BL237 (RAD17)	1.67e-09	84
CIE	000-hr	NURSA_Human_Endogenous_Complexome	BL8333 (C1orf55)	1.88e-09	57
CIE	000-hr	NURSA_Human_Endogenous_Complexome	a-Mip1 ()	2.08e-09	55
CIE	000-hr	NURSA_Human_Endogenous_Complexome	BL4553 (TRIM33)	2.97e-09	55
CIE	000-hr	NURSA_Human_Endogenous_Complexome	BL9240 (GREB1)	3.08e-09	48
CIE	000-hr	NURSA_Human_Endogenous_Complexome	BL3893 (RAD9A)	3.36e-09	75
CIE	000-hr	NURSA_Human_Endogenous_Complexome	BL7041 (NFKB2)	3.43e-09	85
CIE	000-hr	NURSA_Human_Endogenous_Complexome	BL4607 (SAFB2)	4.15e-09	65
CIE	000-hr	NURSA_Human_Endogenous_Complexome	BL4398 (ARFGEF2)	6.08e-09	67
CIE	000-hr	NURSA_Human_Endogenous_Complexome	SC-286 (CSK)	6.49e-09	48
CIE	000-hr	NURSA_Human_Endogenous_Complexome	BL4911 (PML)	7.11e-09	93
CIE	000-hr	NURSA_Human_Endogenous_Complexome	BL3431 (CRTC1)	7.54e-09	52
CIE	000-hr	NURSA_Human_Endogenous_Complexome	BL5423 (ERCC3)	1.16e-08	88
CIE	000-hr	NURSA_Human_Endogenous_Complexome	BL825 (HLTF)	1.22e-08	46
CIE	000-hr	NURSA_Human_Endogenous_Complexome	CBC561 (BAT3)	1.48e-08	46
CIE	000-hr	NURSA_Human_Endogenous_Complexome	BL5855 (CDCA3)	1.75e-08	67
CIE	000-hr	NURSA_Human_Endogenous_Complexome	BL4464 (CEP170)	2.08e-08	39
CIE	000-hr	NURSA_Human_Endogenous_Complexome	BL9173 (MALT1)	2.19e-08	44
CIE	000-hr	NURSA_Human_Endogenous_Complexome	BL4249 (PPP2R2B)	2.63e-08	44
CIE	000-hr	NURSA_Human_Endogenous_Complexome	BL7270 (NRBF2)	3.07e-08	39
CIE	000-hr	NURSA_Human_Endogenous_Complexome	BL1578 (MCM8)	3.73e-08	47
CIE	000-hr	NURSA_Human_Endogenous_Complexome	BL671 (HUWE1)	4.07e-08	24
CIE	000-hr	NURSA_Human_Endogenous_Complexome	BL551 (SMC2)	7.69e-08	27
CIE	000-hr	NURSA_Human_Endogenous_Complexome	BL7869 (RAPGEF2)	1.24e-07	53
CIE	000-hr	NURSA_Human_Endogenous_Complexome	BL7623 (EML4)	1.28e-07	37
CIE	000-hr	NURSA_Human_Endogenous_Complexome	BL2368 (KIAA0528)	2.18e-07	63
CIE	000-hr	NURSA_Human_Endogenous_Complexome	BL8232 (TOP3A)	2.33e-07	46
CIE	000-hr	NURSA_Human_Endogenous_Complexome	BL4869 (PCM1)	2.9e-07	49
CIE	000-hr	NURSA_Human_Endogenous_Complexome	BL8931 (SRPK1)	3.91e-07	34
CIE	000-hr	NURSA_Human_Endogenous_Complexome	BL1352 (FUS)	4.46e-07	61
CIE	000-hr	NURSA_Human_Endogenous_Complexome	BL6644 (EPS15L1)	5.81e-07	57
CIE	000-hr	NURSA_Human_Endogenous_Complexome	BL4036 (CORO1A)	1.08e-06	26
CIE	000-hr	NURSA_Human_Endogenous_Complexome	BL1822 (IRF3)	1.09e-06	32
CIE	000-hr	NURSA_Human_Endogenous_Complexome	BL4557 (ATXN10)	1.09e-06	33
CIE	000-hr	NURSA_Human_Endogenous_Complexome	BL3693 (DLGAP5)	1.16e-06	49
CIE	000-hr	NURSA_Human_Endogenous_Complexome	BL6503 (PTK2)	3.53e-06	27
CIE	000-hr	NURSA_Human_Endogenous_Complexome	PHF2-C Ab (PHF2)	3.8e-06	64
CIE	000-hr	NURSA_Human_Endogenous_Complexome	BL1866 (FHL2)	5.43e-06	41
CIE	000-hr	NURSA_Human_Endogenous_Complexome	BL4460 (AATF)	5.49e-06	24
CIE	000-hr	NURSA_Human_Endogenous_Complexome	BL2547 (CTCF)	5.89e-06	36
CIE	000-hr	NURSA_Human_Endogenous_Complexome	BL3041 (ERBB4)	1.42e-05	29
CIE	000-hr	NURSA_Human_Endogenous_Complexome	BL1095 (DYRK2)	2.12e-05	43
CIE	000-hr	NURSA_Human_Endogenous_Complexome	BL1231 (BRD8)	3.8e-05	25
CIE	000-hr	NURSA_Human_Endogenous_Complexome	BL440 (CREBBP)	7.43e-05	26
CIE	000-hr	NURSA_Human_Endogenous_Complexome	CBC173 (AGAP3)	8.99e-05	34
CIE	000-hr	NURSA_Human_Endogenous_Complexome	BL2063 (CUL5)	0.000146	23
CIE	000-hr	NURSA_Human_Endogenous_Complexome	BL5295 (ARID5B)	0.000176	33
CIE	000-hr	NURSA_Human_Endogenous_Complexome	BL2239 (KIAA1429)	0.000191	16
CIE	000-hr	NURSA_Human_Endogenous_Complexome	BL6535 (TRAF3IP1)	0.000226	42
CIE	000-hr	NURSA_Human_Endogenous_Complexome	BL2851 (MED18)	0.000226	17
CIE	000-hr	NURSA_Human_Endogenous_Complexome	BL1550 (HIPK2)	0.000236	55
CIE	000-hr	NURSA_Human_Endogenous_Complexome	BL2074 (RECQL)	0.000311	25
CIE	000-hr	NURSA_Human_Endogenous_Complexome	BL8551 (ITPR1)	0.000338	20
CIE	000-hr	NURSA_Human_Endogenous_Complexome	BL2149 (TPR)	0.000467	13
CIE	000-hr	NURSA_Human_Endogenous_Complexome	BL3259 (HMGB3)	0.000484	20
CIE	000-hr	NURSA_Human_Endogenous_Complexome	BL282 (RFC4)	0.000488	24
CIE	000-hr	NURSA_Human_Endogenous_Complexome	BL5634 (AKAP12)	0.000565	43
CIE	000-hr	NURSA_Human_Endogenous_Complexome	BL1285 (ASH2L)	0.000778	15
CIE	000-hr	NURSA_Human_Endogenous_Complexome	BL7446 (ZNF777)	0.00083	24
CIE	000-hr	NURSA_Human_Endogenous_Complexome	SC-11354 (DBF4)	0.00136	18
CIE	000-hr	NURSA_Human_Endogenous_Complexome	BL2852 (MED18)	0.0015	21
CIE	000-hr	NURSA_Human_Endogenous_Complexome	BL1100 (HIPK2)	0.00177	43
CIE	000-hr	NURSA_Human_Endogenous_Complexome	EPI-1594-1 (BMX)	0.00402	13
CIE	000-hr	NURSA_Human_Endogenous_Complexome	BL2275 (MKRN1)	0.00563	17
CIE	000-hr	NURSA_Human_Endogenous_Complexome	BL4711 (PDCD4)	0.00601	24
CIE	000-hr	NURSA_Human_Endogenous_Complexome	BL1795 (BCL11A)	0.048	18
CIE	000-hr	Reactome_2016	Prefoldin mediated transfer of substrate to CCT/TriC_Homo sapiens_R-HSA-389957	4.9e-09	16
CIE	000-hr	Reactome_2016	Protein folding_Homo sapiens_R-HSA-391251	6.44e-09	38
CIE	000-hr	Reactome_2016	Cooperation of Prefoldin and TriC/CCT in actin and tubulin folding_Homo sapiens_R-HSA-389958	9.83e-08	16
CIE	000-hr	Reactome_2016	Formation of tubulin folding intermediates by CCT/TriC_Homo sapiens_R-HSA-389960	1.51e-07	13
CIE	000-hr	Reactome_2016	The role of GTSE1 in G2/M progression after G2 checkpoint_Homo sapiens_R-HSA-8852276	0.000152	21
CIE	000-hr	Reactome_2016	Post-chaperonin tubulin folding pathway_Homo sapiens_R-HSA-389977	0.000851	8
CIE	000-hr	Reactome_2016	Metabolism of polyamines_Homo sapiens_R-HSA-351202	0.00136	25
CIE	000-hr	Reactome_2016	NIK-->noncanonical NF-kB signaling_Homo sapiens_R-HSA-5676590	0.00136	20
CIE	000-hr	Reactome_2016	Regulation of RAS by GAPs_Homo sapiens_R-HSA-5658442	0.0021	22
CIE	000-hr	Reactome_2016	Regulation of ornithine decarboxylase (ODC)_Homo sapiens_R-HSA-350562	0.00309	17
CIE	000-hr	Reactome_2016	RHO GTPases activate PAKs_Homo sapiens_R-HSA-5627123	0.00319	7
CIE	000-hr	Reactome_2016	G2/M Transition_Homo sapiens_R-HSA-69275	0.00365	39
CIE	000-hr	Reactome_2016	Mitotic G2-G2/M phases_Homo sapiens_R-HSA-453274	0.00432	39
CIE	000-hr	Reactome_2016	Degradation of GLI1 by the proteasome_Homo sapiens_R-HSA-5610780	0.00468	19
CIE	000-hr	Reactome_2016	GLI3 is processed to GLI3R by the proteasome_Homo sapiens_R-HSA-5610785	0.00468	19
CIE	000-hr	Reactome_2016	Degradation of GLI2 by the proteasome_Homo sapiens_R-HSA-5610783	0.00468	19
CIE	000-hr	Reactome_2016	Degradation of beta-catenin by the destruction complex_Homo sapiens_R-HSA-195253	0.00646	24
CIE	000-hr	Reactome_2016	Hh mutants that don't undergo autocatalytic processing are degraded by ERAD_Homo sapiens_R-HSA-5362768	0.00701	18
CIE	000-hr	Reactome_2016	Hh mutants abrogate ligand secretion_Homo sapiens_R-HSA-5387390	0.00939	18
CIE	000-hr	Reactome_2016	VEGFA-VEGFR2 Pathway_Homo sapiens_R-HSA-4420097	0.0265	72
CIE	000-hr	Reactome_2016	DARPP-32 events_Homo sapiens_R-HSA-180024	0.0272	10
CIE	000-hr	Reactome_2016	MAPK6/MAPK4 signaling_Homo sapiens_R-HSA-5687128	0.0381	23
CIE	000-hr	BioPlex_2017	KLHL33	5.17e-09	10
CIE	000-hr	BioPlex_2017	KLHDC8A	4.3e-07	11
CIE	000-hr	BioPlex_2017	KDM4B	3.29e-06	9
CIE	000-hr	BioPlex_2017	ZGPAT	0.0027	6
CIE	000-hr	BioPlex_2017	GEMIN5	0.00907	6
CIE	000-hr	BioPlex_2017	CCDC75	0.0126	5
CIE	000-hr	BioPlex_2017	UBE2D2	0.0183	5
CIE	000-hr	BioPlex_2017	ATP6V0A2	0.0205	12
CIE	000-hr	BioPlex_2017	CUL3	0.0209	15
CIE	000-hr	BioPlex_2017	SF3B2	0.0253	6
CIE	000-hr	BioPlex_2017	GPR141	0.0253	5
CIE	000-hr	BioPlex_2017	QARS	0.0253	6
CIE	000-hr	BioPlex_2017	REEP5	0.0358	13
CIE	000-hr	WikiPathways_2019_Human	PDGF Pathway WP2526	0.00402	15
CIE	000-hr	KEGG_2019_Human	Epithelial cell signaling in Helicobacter pylori infection	0.00245	21
CIE	000-hr	KEGG_2019_Human	Renal cell carcinoma	0.00285	22
CIE	000-hr	KEGG_2019_Human	Proteasome	0.00389	16
CIE	000-hr	KEGG_2019_Human	Central carbon metabolism in cancer	0.0256	19
CIE	000-hr	KEGG_2019_Mouse	Renal cell carcinoma	0.00086	23
CIE	000-hr	KEGG_2019_Mouse	Proteasome	0.00467	16
CIE	000-hr	KEGG_2019_Mouse	Autophagy	0.0329	32
CIE	000-hr	BioPlanet_2019	Messenger RNA processing	3.42e-11	64
CIE	000-hr	BioPlanet_2019	Cooperation of prefoldin and TriC/CCT in actin and tubulin folding	4.9e-09	16
CIE	000-hr	BioPlanet_2019	Protein folding	1.14e-08	26
CIE	000-hr	BioPlanet_2019	Post-chaperonin tubulin folding pathway	0.000762	7
CIE	000-hr	BioPlanet_2019	Epithelial cell signaling in Helicobacter pylori infection	0.00245	21
CIE	000-hr	BioPlanet_2019	Ubiquitin-mediated degradation of phosphorylated Cdc25A	0.00365	19
CIE	000-hr	BioPlanet_2019	Licensing factor removal from origins	0.0063	18
CIE	000-hr	BioPlanet_2019	Signaling by NGF	0.00703	55
CIE	000-hr	BioPlanet_2019	Autodegradation of Cdh1 by Cdh1-APC/C	0.0108	17
CIE	000-hr	BioPlanet_2019	Amino acid metabolism	0.0108	44
CIE	000-hr	BioPlanet_2019	Integration of energy metabolism	0.0118	33
CIE	000-hr	BioPlanet_2019	PRC2 complex long-term gene silencing through modification of histone tails	0.0125	6
CIE	000-hr	BioPlanet_2019	S1P/S1P1 pathway	0.0142	9
CIE	000-hr	BioPlanet_2019	Mammalian calpain regulation of cell motility	0.0143	9
CIE	000-hr	BioPlanet_2019	HIF-1 degradation in normoxia	0.0268	25
CIE	000-hr	BioPlanet_2019	Mitochondrial pathway of apoptosis: BH3-only Bcl-2 family	0.03	29
CIE	000-hr	BioPlanet_2019	DARPP-32 events	0.0328	10
CIE	000-hr	BioPlanet_2019	Renal cell carcinoma	0.0428	19
CIE	000-hr	BioPlanet_2019	TGF-beta signaling pathway	0.0457	40
CIE	000-hr	BioPlanet_2019	Signaling events mediated by hepatocyte growth factor receptor (c-Met)	0.048	19
CIE	000-hr	Jensen_TISSUES	Uterus	2.96e-24	2193
CIE	000-hr	Jensen_TISSUES	Brain_cortex_cell_line	8.62e-20	79
CIE	000-hr	Jensen_TISSUES	Adipose_tissue	4.84e-17	2060
CIE	000-hr	Jensen_TISSUES	B-cell_lymphoma_cell	2.41e-13	52
CIE	000-hr	Jensen_TISSUES	Ear	4.38e-10	55
CIE	000-hr	Jensen_TISSUES	95D_cell	0.0337	6
CIE	000-hr	Jensen_COMPARTMENTS	Cytoplasmic_part	1.18e-08	926
CIE	000-hr	Jensen_COMPARTMENTS	Neuron_projection_terminus	2.79e-06	38
CIE	000-hr	Jensen_COMPARTMENTS	Lewy_body-like_hyaline_inclusion	4.98e-05	12
CIE	000-hr	Jensen_COMPARTMENTS	Transferase_complex	0.000882	146
CIE	000-hr	Jensen_COMPARTMENTS	Exocytic_vesicle	0.0017	31
CIE	000-hr	Jensen_COMPARTMENTS	Proteasome_complex	0.00313	21
CIE	000-hr	Jensen_COMPARTMENTS	GATOR2_complex	0.00728	8
CIE	000-hr	Jensen_COMPARTMENTS	Synaptic_vesicle_membrane	0.0265	14
CIE	000-hr	Jensen_COMPARTMENTS	Exocytic_vesicle_membrane	0.0265	14
CIE	000-hr	GO_Biological_Process_2018	mitochondrial transport (GO:0006839)	2.66e-12	51
CIE	000-hr	GO_Biological_Process_2018	nucleic acid metabolic process (GO:0090304)	2.55e-06	27
CIE	000-hr	GO_Biological_Process_2018	neuron projection development (GO:0031175)	4.66e-05	42
CIE	000-hr	GO_Biological_Process_2018	regulation of transcription from RNA polymerase II promoter in response to hypoxia (GO:0061418)	0.000217	24
CIE	000-hr	GO_Biological_Process_2018	positive regulation of Wnt signaling pathway (GO:0030177)	0.000291	37
CIE	000-hr	GO_Biological_Process_2018	regulation of transcription from RNA polymerase II promoter in response to stress (GO:0043618)	0.000311	27
CIE	000-hr	GO_Biological_Process_2018	non-canonical Wnt signaling pathway (GO:0035567)	0.000326	33
CIE	000-hr	GO_Biological_Process_2018	regulation of establishment of planar polarity (GO:0090175)	0.000461	27
CIE	000-hr	GO_Biological_Process_2018	SCF-dependent proteasomal ubiquitin-dependent protein catabolic process (GO:0031146)	0.000682	27
CIE	000-hr	GO_Biological_Process_2018	regulation of TOR signaling (GO:0032006)	0.00086	18
CIE	000-hr	GO_Biological_Process_2018	ephrin receptor signaling pathway (GO:0048013)	0.00117	24
CIE	000-hr	GO_Biological_Process_2018	cellular response to hypoxia (GO:0071456)	0.00137	34
CIE	000-hr	GO_Biological_Process_2018	positive regulation of intracellular signal transduction (GO:1902533)	0.00188	95
CIE	000-hr	GO_Biological_Process_2018	axon development (GO:0061564)	0.00237	26
CIE	000-hr	GO_Biological_Process_2018	regulation of cellular amine metabolic process (GO:0033238)	0.00436	17
CIE	000-hr	GO_Biological_Process_2018	regulation of cellular amino acid metabolic process (GO:0006521)	0.00436	17
CIE	000-hr	GO_Biological_Process_2018	regulation of mitochondrial fission (GO:0090140)	0.00842	8
CIE	000-hr	GO_Biological_Process_2018	positive regulation of cell cycle (GO:0045787)	0.0164	23
CIE	000-hr	GO_Biological_Process_2018	regulation of primary metabolic process (GO:0080090)	0.0211	31
CIE	000-hr	GO_Biological_Process_2018	neuron projection extension (GO:1990138)	0.0212	8
CIE	000-hr	GO_Biological_Process_2018	negative regulation of fibroblast growth factor receptor signaling pathway (GO:0040037)	0.0253	6
CIE	000-hr	GO_Biological_Process_2018	viral translation (GO:0019081)	0.0337	7
CIE	000-hr	GO_Biological_Process_2018	inactivation of MAPK activity (GO:0000188)	0.0425	7
CIE	000-hr	GO_Biological_Process_2018	regulation of fibroblast growth factor receptor signaling pathway (GO:0040036)	0.0425	9
CIE	000-hr	GO_Biological_Process_2018	positive regulation of mitochondrial fission (GO:0090141)	0.0436	6
CIE	000-hr	GO_Molecular_Function_2018	GTP binding (GO:0005525)	7.39e-06	43
CIE	000-hr	GO_Molecular_Function_2018	purine ribonucleoside binding (GO:0032550)	1.61e-05	45
CIE	000-hr	GO_Molecular_Function_2018	guanyl ribonucleotide binding (GO:0032561)	6.76e-05	46
CIE	000-hr	miRTarBase_2017	hsa-miR-320a	3.43e-06	135
CIE	000-hr	miRTarBase_2017	hsa-miR-423-3p	6.81e-06	64
CIE	000-hr	miRTarBase_2017	hsa-miR-221-3p	9.17e-05	86
CIE	000-hr	miRTarBase_2017	hsa-miR-206	0.000366	32
CIE	000-hr	miRTarBase_2017	hsa-miR-3916	0.000834	43
CIE	000-hr	miRTarBase_2017	hsa-miR-1260b	0.000948	59
CIE	000-hr	miRTarBase_2017	hsa-miR-1226-3p	0.001	56
CIE	000-hr	miRTarBase_2017	hsa-miR-6859-5p	0.00106	42
CIE	000-hr	miRTarBase_2017	hsa-miR-3125	0.00116	42
CIE	000-hr	miRTarBase_2017	hsa-miR-450b-5p	0.00163	51
CIE	000-hr	miRTarBase_2017	hsa-miR-374a-3p	0.00257	21
CIE	000-hr	miRTarBase_2017	mmu-miR-362-5p	0.00261	58
CIE	000-hr	miRTarBase_2017	hsa-miR-5692a	0.00277	62
CIE	000-hr	miRTarBase_2017	hsa-miR-452-3p	0.00304	25
CIE	000-hr	miRTarBase_2017	hsa-miR-455-3p	0.00521	156
CIE	000-hr	miRTarBase_2017	hsa-miR-570-3p	0.00597	39
CIE	000-hr	miRTarBase_2017	hsa-miR-877-5p	0.00607	55
CIE	000-hr	miRTarBase_2017	hsa-miR-548ay-3p	0.00712	23
CIE	000-hr	miRTarBase_2017	hsa-miR-548at-3p	0.00712	23
CIE	000-hr	miRTarBase_2017	hsa-miR-6876-5p	0.00759	47
CIE	000-hr	miRTarBase_2017	hsa-miR-4476	0.00759	47
CIE	000-hr	miRTarBase_2017	hsa-miR-548p	0.00775	34
CIE	000-hr	miRTarBase_2017	hsa-miR-4328	0.00778	35
CIE	000-hr	miRTarBase_2017	hsa-miR-518a-5p	0.00855	33
CIE	000-hr	miRTarBase_2017	hsa-miR-7159-5p	0.00917	22
CIE	000-hr	miRTarBase_2017	hsa-miR-552-5p	0.00932	32
CIE	000-hr	miRTarBase_2017	hsa-miR-1252-5p	0.0108	40
CIE	000-hr	miRTarBase_2017	hsa-miR-3148	0.0109	58
CIE	000-hr	miRTarBase_2017	hsa-miR-548l	0.0117	44
CIE	000-hr	miRTarBase_2017	hsa-miR-6124	0.0126	49
CIE	000-hr	miRTarBase_2017	hsa-miR-4670-3p	0.0141	23
CIE	000-hr	miRTarBase_2017	hsa-miR-7849-3p	0.017	18
CIE	000-hr	miRTarBase_2017	hsa-miR-4666a-5p	0.0181	20
CIE	000-hr	miRTarBase_2017	mmu-miR-758-3p	0.0241	58
CIE	000-hr	miRTarBase_2017	hsa-miR-136-5p	0.0276	36
CIE	000-hr	miRTarBase_2017	hsa-miR-7-2-3p	0.0329	34
CIE	000-hr	miRTarBase_2017	hsa-miR-106b-5p	0.0343	200
CIE	000-hr	miRTarBase_2017	hsa-miR-7-5p	0.0362	108
CIE	000-hr	miRTarBase_2017	hsa-miR-3190-3p	0.0363	34
CIE	000-hr	miRTarBase_2017	hsa-miR-545-3p	0.0379	39
CIE	000-hr	miRTarBase_2017	hsa-miR-4330	0.0381	22
CIE	000-hr	miRTarBase_2017	hsa-miR-16-2-3p	0.0409	19
CIE	000-hr	miRTarBase_2017	mmu-miR-143-3p	0.0425	10
CIE	000-hr	miRTarBase_2017	hsa-miR-7-1-3p	0.0432	36
CIE	000-hr	miRTarBase_2017	hsa-miR-4777-5p	0.0433	15
CIE	000-hr	miRTarBase_2017	hsa-miR-3158-5p	0.045	25
CIE	072-hr	PPI_Hub_Proteins	GRIN2B	8.68e-07	70
CIE	072-hr	PPI_Hub_Proteins	HNRNPK	0.0108	59
CIE	072-hr	PPI_Hub_Proteins	MYC	0.027	111
CIE	072-hr	PPI_Hub_Proteins	SRRM2	0.0272	56
CIE	072-hr	PPI_Hub_Proteins	MAP1LC3B	0.0284	86
CIE	072-hr	PPI_Hub_Proteins	GC20	0.0491	50
CIE	072-hr	PPI_Hub_Proteins	XPO1	0.0498	33
CIE	072-hr	NURSA_Human_Endogenous_Complexome	EPI-1550-1 (SRC)	2.03e-05	54
CIE	072-hr	NURSA_Human_Endogenous_Complexome	BL5646 (ANKIB1)	2.76e-05	49
CIE	072-hr	NURSA_Human_Endogenous_Complexome	BL671 (HUWE1)	0.000305	24
CIE	072-hr	NURSA_Human_Endogenous_Complexome	BL4782 (AKT1S1)	0.000333	98
CIE	072-hr	NURSA_Human_Endogenous_Complexome	BL6127 (OXSR1)	0.000502	54
CIE	072-hr	NURSA_Human_Endogenous_Complexome	BL2254 (PRKRIR)	0.000671	35
CIE	072-hr	NURSA_Human_Endogenous_Complexome	BL6339 (ANKRD17)	0.000671	52
CIE	072-hr	NURSA_Human_Endogenous_Complexome	BL5687 (ANKRD57)	0.000768	66
CIE	072-hr	NURSA_Human_Endogenous_Complexome	BL825 (HLTF)	0.000831	46
CIE	072-hr	NURSA_Human_Endogenous_Complexome	BL4015 (PPP1R13B)	0.000911	100
CIE	072-hr	NURSA_Human_Endogenous_Complexome	BL1822 (IRF3)	0.000954	32
CIE	072-hr	NURSA_Human_Endogenous_Complexome	BL8104 (AHDC1)	0.00107	126
CIE	072-hr	NURSA_Human_Endogenous_Complexome	BL7270 (NRBF2)	0.00112	39
CIE	072-hr	NURSA_Human_Endogenous_Complexome	EPI-1594-1 (BMX)	0.00135	13
CIE	072-hr	NURSA_Human_Endogenous_Complexome	BL1095 (DYRK2)	0.00218	43
CIE	072-hr	NURSA_Human_Endogenous_Complexome	BL2368 (KIAA0528)	0.00221	63
CIE	072-hr	NURSA_Human_Endogenous_Complexome	BL3342 (EVI5)	0.00243	66
CIE	072-hr	NURSA_Human_Endogenous_Complexome	BL7446 (ZNF777)	0.0025	24
CIE	072-hr	NURSA_Human_Endogenous_Complexome	BL9173 (MALT1)	0.00253	44
CIE	072-hr	NURSA_Human_Endogenous_Complexome	BL475 (AHCTF1)	0.00259	87
CIE	072-hr	NURSA_Human_Endogenous_Complexome	BL2239 (KIAA1429)	0.0026	16
CIE	072-hr	NURSA_Human_Endogenous_Complexome	BL4460 (AATF)	0.00265	24
CIE	072-hr	NURSA_Human_Endogenous_Complexome	BL4914 (TRIM16)	0.00297	91
CIE	072-hr	NURSA_Human_Endogenous_Complexome	ab_N_YW (RFWD3)	0.00349	105
CIE	072-hr	NURSA_Human_Endogenous_Complexome	BL440 (CREBBP)	0.00362	26
CIE	072-hr	NURSA_Human_Endogenous_Complexome	BL4911 (PML)	0.00377	93
CIE	072-hr	NURSA_Human_Endogenous_Complexome	BL1866 (FHL2)	0.00391	41
CIE	072-hr	NURSA_Human_Endogenous_Complexome	CBC2152 (RFWD3)	0.00395	124
CIE	072-hr	NURSA_Human_Endogenous_Complexome	BL6754 (PHF8)	0.00417	68
CIE	072-hr	NURSA_Human_Endogenous_Complexome	BL3463 (CASC5)	0.00421	73
CIE	072-hr	NURSA_Human_Endogenous_Complexome	BL3964 (PES1)	0.00431	76
CIE	072-hr	NURSA_Human_Endogenous_Complexome	BL2275 (MKRN1)	0.00437	17
CIE	072-hr	NURSA_Human_Endogenous_Complexome	BL551 (SMC2)	0.00487	27
CIE	072-hr	NURSA_Human_Endogenous_Complexome	SC-11354 (DBF4)	0.00517	18
CIE	072-hr	NURSA_Human_Endogenous_Complexome	BL8551 (ITPR1)	0.00542	20
CIE	072-hr	NURSA_Human_Endogenous_Complexome	BL4711 (PDCD4)	0.00556	24
CIE	072-hr	NURSA_Human_Endogenous_Complexome	BL5431 (ERCC5)	0.00627	86
CIE	072-hr	NURSA_Human_Endogenous_Complexome	BL2847 (MED27)	0.00655	51
CIE	072-hr	NURSA_Human_Endogenous_Complexome	BL6657 (GRLF1)	0.00687	91
CIE	072-hr	NURSA_Human_Endogenous_Complexome	BL2074 (RECQL)	0.00691	25
CIE	072-hr	NURSA_Human_Endogenous_Complexome	BL8333 (C1orf55)	0.00697	57
CIE	072-hr	NURSA_Human_Endogenous_Complexome	BL7869 (RAPGEF2)	0.00697	53
CIE	072-hr	NURSA_Human_Endogenous_Complexome	BL9499 (EYA4)	0.00712	47
CIE	072-hr	NURSA_Human_Endogenous_Complexome	BL2063 (CUL5)	0.0072	23
CIE	072-hr	NURSA_Human_Endogenous_Complexome	BL4036 (CORO1A)	0.00733	26
CIE	072-hr	NURSA_Human_Endogenous_Complexome	BL8931 (SRPK1)	0.00765	34
CIE	072-hr	NURSA_Human_Endogenous_Complexome	BL1601 (TSC1)	0.00812	91
CIE	072-hr	NURSA_Human_Endogenous_Complexome	BL4607 (SAFB2)	0.00835	65
CIE	072-hr	NURSA_Human_Endogenous_Complexome	BL282 (RFC4)	0.00884	24
CIE	072-hr	NURSA_Human_Endogenous_Complexome	BL5855 (CDCA3)	0.00941	67
CIE	072-hr	NURSA_Human_Endogenous_Complexome	BL735 (TERF2IP)	0.00953	115
CIE	072-hr	NURSA_Human_Endogenous_Complexome	BL6535 (TRAF3IP1)	0.00967	42
CIE	072-hr	NURSA_Human_Endogenous_Complexome	BL4869 (PCM1)	0.00967	49
CIE	072-hr	NURSA_Human_Endogenous_Complexome	BL2032 (RFWD2)	0.0102	92
CIE	072-hr	NURSA_Human_Endogenous_Complexome	BL5423 (ERCC3)	0.0102	88
CIE	072-hr	NURSA_Human_Endogenous_Complexome	BL958 (ATAD5)	0.0105	72
CIE	072-hr	NURSA_Human_Endogenous_Complexome	BL4553 (TRIM33)	0.0121	55
CIE	072-hr	NURSA_Human_Endogenous_Complexome	BL5777 (WTAP)	0.0125	88
CIE	072-hr	NURSA_Human_Endogenous_Complexome	BL4912 (PML)	0.0125	80
CIE	072-hr	NURSA_Human_Endogenous_Complexome	BL2852 (MED18)	0.0127	21
CIE	072-hr	NURSA_Human_Endogenous_Complexome	BL9240 (GREB1)	0.0128	48
CIE	072-hr	NURSA_Human_Endogenous_Complexome	PHF2-C Ab (PHF2)	0.0136	64
CIE	072-hr	NURSA_Human_Endogenous_Complexome	BL1304 (SETX)	0.0141	75
CIE	072-hr	NURSA_Human_Endogenous_Complexome	BL1578 (MCM8)	0.0144	47
CIE	072-hr	NURSA_Human_Endogenous_Complexome	BL9277 (PIK3R4)	0.0145	61
CIE	072-hr	NURSA_Human_Endogenous_Complexome	a-Mip1 ()	0.0158	55
CIE	072-hr	NURSA_Human_Endogenous_Complexome	BL2555 (UHRF1)	0.016	89
CIE	072-hr	NURSA_Human_Endogenous_Complexome	BL6644 (EPS15L1)	0.0164	57
CIE	072-hr	NURSA_Human_Endogenous_Complexome	BL5634 (AKAP12)	0.0167	43
CIE	072-hr	NURSA_Human_Endogenous_Complexome	BL2989 (RBBP7)	0.017	70
CIE	072-hr	NURSA_Human_Endogenous_Complexome	CBC173 (AGAP3)	0.018	34
CIE	072-hr	NURSA_Human_Endogenous_Complexome	BL3041 (ERBB4)	0.0189	29
CIE	072-hr	NURSA_Human_Endogenous_Complexome	BL1550 (HIPK2)	0.0195	55
CIE	072-hr	NURSA_Human_Endogenous_Complexome	BL1285 (ASH2L)	0.02	15
CIE	072-hr	NURSA_Human_Endogenous_Complexome	BL2547 (CTCF)	0.0201	36
CIE	072-hr	NURSA_Human_Endogenous_Complexome	BL476 (AHCTF1)	0.0209	101
CIE	072-hr	NURSA_Human_Endogenous_Complexome	BL237 (RAD17)	0.0219	84
CIE	072-hr	NURSA_Human_Endogenous_Complexome	BL1869 (TRIP4)	0.0224	96
CIE	072-hr	NURSA_Human_Endogenous_Complexome	BL1100 (HIPK2)	0.0227	43
CIE	072-hr	NURSA_Human_Endogenous_Complexome	BL3893 (RAD9A)	0.0227	75
CIE	072-hr	NURSA_Human_Endogenous_Complexome	BL2185 (TSC2)	0.0229	56
CIE	072-hr	NURSA_Human_Endogenous_Complexome	BL235 (CHEK1)	0.0242	163
CIE	072-hr	NURSA_Human_Endogenous_Complexome	BL4419 (FAM91A1)	0.025	66
CIE	072-hr	NURSA_Human_Endogenous_Complexome	BL6487 (ERF)	0.0265	86
CIE	072-hr	NURSA_Human_Endogenous_Complexome	BL2149 (TPR)	0.0272	13
CIE	072-hr	NURSA_Human_Endogenous_Complexome	BL1231 (BRD8)	0.0275	25
CIE	072-hr	NURSA_Human_Endogenous_Complexome	BL4249 (PPP2R2B)	0.0299	44
CIE	072-hr	NURSA_Human_Endogenous_Complexome	BL7623 (EML4)	0.0302	37
CIE	072-hr	NURSA_Human_Endogenous_Complexome	SC-286 (CSK)	0.0305	48
CIE	072-hr	NURSA_Human_Endogenous_Complexome	BL840 (UBE2A)	0.031	110
CIE	072-hr	NURSA_Human_Endogenous_Complexome	BL1258 (MDM4)	0.032	83
CIE	072-hr	NURSA_Human_Endogenous_Complexome	CBC561 (BAT3)	0.0324	46
CIE	072-hr	NURSA_Human_Endogenous_Complexome	BL1050 (C11orf30)	0.0325	84
CIE	072-hr	NURSA_Human_Endogenous_Complexome	BL1789 (PAXIP1)	0.0332	88
CIE	072-hr	NURSA_Human_Endogenous_Complexome	BL1682 (BUB1)	0.0341	72
CIE	072-hr	NURSA_Human_Endogenous_Complexome	BL1795 (BCL11A)	0.0349	18
CIE	072-hr	NURSA_Human_Endogenous_Complexome	BL1734 (TBL1XR1)	0.0353	91
CIE	072-hr	NURSA_Human_Endogenous_Complexome	BL2851 (MED18)	0.0354	17
CIE	072-hr	NURSA_Human_Endogenous_Complexome	BL7041 (NFKB2)	0.0355	85
CIE	072-hr	NURSA_Human_Endogenous_Complexome	BL3200 (SIRT1)	0.0358	66
CIE	072-hr	NURSA_Human_Endogenous_Complexome	BL4398 (ARFGEF2)	0.0381	67
CIE	072-hr	NURSA_Human_Endogenous_Complexome	BL1053 (N4BP2)	0.0381	73
CIE	072-hr	NURSA_Human_Endogenous_Complexome	CBC42 (NAT10)	0.0381	78
CIE	072-hr	NURSA_Human_Endogenous_Complexome	BL4557 (ATXN10)	0.0385	33
CIE	072-hr	NURSA_Human_Endogenous_Complexome	BL6503 (PTK2)	0.0408	27
CIE	072-hr	NURSA_Human_Endogenous_Complexome	BL3693 (DLGAP5)	0.0414	49
CIE	072-hr	NURSA_Human_Endogenous_Complexome	BL3431 (CRTC1)	0.0414	52
CIE	072-hr	NURSA_Human_Endogenous_Complexome	BL4464 (CEP170)	0.0416	39
CIE	072-hr	NURSA_Human_Endogenous_Complexome	BL5506 (UACA)	0.0422	89
CIE	072-hr	NURSA_Human_Endogenous_Complexome	BL8233 (TOP3A)	0.0439	71
CIE	072-hr	NURSA_Human_Endogenous_Complexome	BL2212 (LATS1)	0.046	65
CIE	072-hr	NURSA_Human_Endogenous_Complexome	BL1352 (FUS)	0.0471	61
CIE	072-hr	NURSA_Human_Endogenous_Complexome	BL3259 (HMGB3)	0.0478	20
CIE	072-hr	NURSA_Human_Endogenous_Complexome	BL5295 (ARID5B)	0.0483	33
CIE	072-hr	NURSA_Human_Endogenous_Complexome	BL1796 (BCL11A)	0.0484	65
CIE	072-hr	NURSA_Human_Endogenous_Complexome	BL8232 (TOP3A)	0.0491	46
CIE	072-hr	Reactome_2016	Prefoldin mediated transfer of substrate to CCT/TriC_Homo sapiens_R-HSA-389957	8.95e-05	16
CIE	072-hr	Reactome_2016	Cooperation of Prefoldin and TriC/CCT in actin and tubulin folding_Homo sapiens_R-HSA-389958	0.000329	16
CIE	072-hr	Reactome_2016	Formation of tubulin folding intermediates by CCT/TriC_Homo sapiens_R-HSA-389960	0.000366	13
CIE	072-hr	Reactome_2016	Protein folding_Homo sapiens_R-HSA-391251	0.0017	38
CIE	072-hr	Reactome_2016	DARPP-32 events_Homo sapiens_R-HSA-180024	0.00185	10
CIE	072-hr	Reactome_2016	G2/M Transition_Homo sapiens_R-HSA-69275	0.00455	39
CIE	072-hr	Reactome_2016	Mitotic G2-G2/M phases_Homo sapiens_R-HSA-453274	0.00515	39
CIE	072-hr	Reactome_2016	Regulation of ornithine decarboxylase (ODC)_Homo sapiens_R-HSA-350562	0.00679	17
CIE	072-hr	Reactome_2016	Post-chaperonin tubulin folding pathway_Homo sapiens_R-HSA-389977	0.00689	8
CIE	072-hr	Reactome_2016	Metabolism of polyamines_Homo sapiens_R-HSA-351202	0.00787	25
CIE	072-hr	Reactome_2016	Regulation of RAS by GAPs_Homo sapiens_R-HSA-5658442	0.0132	22
CIE	072-hr	Reactome_2016	The role of GTSE1 in G2/M progression after G2 checkpoint_Homo sapiens_R-HSA-8852276	0.0179	21
CIE	072-hr	Reactome_2016	RHO GTPases activate PAKs_Homo sapiens_R-HSA-5627123	0.0286	7
CIE	072-hr	Reactome_2016	Hh mutants that don't undergo autocatalytic processing are degraded by ERAD_Homo sapiens_R-HSA-5362768	0.0354	18
CIE	072-hr	Reactome_2016	MAPK6/MAPK4 signaling_Homo sapiens_R-HSA-5687128	0.0359	23
CIE	072-hr	Reactome_2016	Hh mutants abrogate ligand secretion_Homo sapiens_R-HSA-5387390	0.0419	18
CIE	072-hr	Reactome_2016	Degradation of beta-catenin by the destruction complex_Homo sapiens_R-HSA-195253	0.0428	24
CIE	072-hr	Reactome_2016	VEGFA-VEGFR2 Pathway_Homo sapiens_R-HSA-4420097	0.043	72
CIE	072-hr	Reactome_2016	NIK-->noncanonical NF-kB signaling_Homo sapiens_R-HSA-5676590	0.0454	20
CIE	072-hr	Reactome_2016	Degradation of GLI1 by the proteasome_Homo sapiens_R-HSA-5610780	0.0491	19
CIE	072-hr	Reactome_2016	GLI3 is processed to GLI3R by the proteasome_Homo sapiens_R-HSA-5610785	0.0491	19
CIE	072-hr	Reactome_2016	Degradation of GLI2 by the proteasome_Homo sapiens_R-HSA-5610783	0.0491	19
CIE	072-hr	BioPlex_2017	KLHDC8A	0.00152	11
CIE	072-hr	BioPlex_2017	SF3B2	0.00356	6
CIE	072-hr	BioPlex_2017	KLHL33	0.00356	10
CIE	072-hr	BioPlex_2017	CUL3	0.006	15
CIE	072-hr	BioPlex_2017	CCDC75	0.0163	5
CIE	072-hr	BioPlex_2017	UBE2D2	0.0214	5
CIE	072-hr	BioPlex_2017	ZGPAT	0.0214	6
CIE	072-hr	BioPlex_2017	REEP5	0.0217	13
CIE	072-hr	BioPlex_2017	KDM4B	0.0274	9
CIE	072-hr	BioPlex_2017	GPR141	0.0274	5
CIE	072-hr	BioPlex_2017	QARS	0.0274	6
CIE	072-hr	BioPlex_2017	ATP6V0A2	0.0303	12
CIE	072-hr	BioPlex_2017	GEMIN5	0.0417	6
CIE	072-hr	WikiPathways_2019_Human	PDGF Pathway WP2526	0.00585	15
CIE	072-hr	KEGG_2019_Human	Epithelial cell signaling in Helicobacter pylori infection	0.00487	21
CIE	072-hr	KEGG_2019_Human	Renal cell carcinoma	0.0158	22
CIE	072-hr	KEGG_2019_Human	Central carbon metabolism in cancer	0.0304	19
CIE	072-hr	KEGG_2019_Human	Proteasome	0.0408	16
CIE	072-hr	KEGG_2019_Mouse	Autophagy	0.00112	32
CIE	072-hr	KEGG_2019_Mouse	Renal cell carcinoma	0.0145	23
CIE	072-hr	KEGG_2019_Mouse	Proteasome	0.0448	16
CIE	072-hr	BioPlanet_2019	Cooperation of prefoldin and TriC/CCT in actin and tubulin folding	8.95e-05	16
CIE	072-hr	BioPlanet_2019	Protein folding	0.00016	26
CIE	072-hr	BioPlanet_2019	HIF-1 degradation in normoxia	0.00136	25
CIE	072-hr	BioPlanet_2019	Post-chaperonin tubulin folding pathway	0.00205	7
CIE	072-hr	BioPlanet_2019	DARPP-32 events	0.00232	10
CIE	072-hr	BioPlanet_2019	Epithelial cell signaling in Helicobacter pylori infection	0.00487	21
CIE	072-hr	BioPlanet_2019	S1P/S1P1 pathway	0.00558	9
CIE	072-hr	BioPlanet_2019	Mitochondrial pathway of apoptosis: BH3-only Bcl-2 family	0.00884	29
CIE	072-hr	BioPlanet_2019	Messenger RNA processing	0.0119	64
CIE	072-hr	BioPlanet_2019	Mammalian calpain regulation of cell motility	0.0167	9
CIE	072-hr	BioPlanet_2019	Licensing factor removal from origins	0.0216	18
CIE	072-hr	BioPlanet_2019	Integration of energy metabolism	0.0256	33
CIE	072-hr	BioPlanet_2019	Ubiquitin-mediated degradation of phosphorylated Cdc25A	0.028	19
CIE	072-hr	BioPlanet_2019	Amino acid metabolism	0.0294	44
CIE	072-hr	BioPlanet_2019	TGF-beta signaling pathway	0.0349	40
CIE	072-hr	BioPlanet_2019	Signaling events mediated by hepatocyte growth factor receptor (c-Met)	0.0349	19
CIE	072-hr	BioPlanet_2019	Renal cell carcinoma	0.0445	19
CIE	072-hr	BioPlanet_2019	Autodegradation of Cdh1 by Cdh1-APC/C	0.0454	17
CIE	072-hr	BioPlanet_2019	Signaling by NGF	0.0478	55
CIE	072-hr	BioPlanet_2019	PRC2 complex long-term gene silencing through modification of histone tails	0.0499	6
CIE	072-hr	Jensen_TISSUES	Uterus	0.000145	2193
CIE	072-hr	Jensen_TISSUES	Brain_cortex_cell_line	0.000171	79
CIE	072-hr	Jensen_TISSUES	B-cell_lymphoma_cell	0.000837	52
CIE	072-hr	Jensen_TISSUES	Ear	0.00465	55
CIE	072-hr	Jensen_TISSUES	Adipose_tissue	0.0243	2060
CIE	072-hr	Jensen_TISSUES	95D_cell	0.0341	6
CIE	072-hr	Jensen_COMPARTMENTS	Transferase_complex	0.00165	146
CIE	072-hr	Jensen_COMPARTMENTS	Proteasome_complex	0.00277	21
CIE	072-hr	Jensen_COMPARTMENTS	GATOR2_complex	0.0101	8
CIE	072-hr	Jensen_COMPARTMENTS	Cytoplasmic_part	0.0198	926
CIE	072-hr	Jensen_COMPARTMENTS	Neuron_projection_terminus	0.0227	38
CIE	072-hr	Jensen_COMPARTMENTS	Exocytic_vesicle	0.0438	31
CIE	072-hr	Jensen_COMPARTMENTS	Lewy_body-like_hyaline_inclusion	0.0445	12
CIE	072-hr	Jensen_COMPARTMENTS	Synaptic_vesicle_membrane	0.0454	14
CIE	072-hr	Jensen_COMPARTMENTS	Exocytic_vesicle_membrane	0.0454	14
CIE	072-hr	GO_Biological_Process_2018	neuron projection development (GO:0031175)	8.17e-05	42
CIE	072-hr	GO_Biological_Process_2018	axon development (GO:0061564)	8.44e-05	26
CIE	072-hr	GO_Biological_Process_2018	positive regulation of intracellular signal transduction (GO:1902533)	0.00125	95
CIE	072-hr	GO_Biological_Process_2018	ephrin receptor signaling pathway (GO:0048013)	0.00248	24
CIE	072-hr	GO_Biological_Process_2018	negative regulation of fibroblast growth factor receptor signaling pathway (GO:0040037)	0.00356	6
CIE	072-hr	GO_Biological_Process_2018	regulation of fibroblast growth factor receptor signaling pathway (GO:0040036)	0.00446	9
CIE	072-hr	GO_Biological_Process_2018	regulation of transcription from RNA polymerase II promoter in response to hypoxia (GO:0061418)	0.00495	24
CIE	072-hr	GO_Biological_Process_2018	regulation of cellular amine metabolic process (GO:0033238)	0.00862	17
CIE	072-hr	GO_Biological_Process_2018	regulation of cellular amino acid metabolic process (GO:0006521)	0.00862	17
CIE	072-hr	GO_Biological_Process_2018	cellular response to hypoxia (GO:0071456)	0.00864	34
CIE	072-hr	GO_Biological_Process_2018	regulation of primary metabolic process (GO:0080090)	0.0135	31
CIE	072-hr	GO_Biological_Process_2018	non-canonical Wnt signaling pathway (GO:0035567)	0.0141	33
CIE	072-hr	GO_Biological_Process_2018	positive regulation of Wnt signaling pathway (GO:0030177)	0.0143	37
CIE	072-hr	GO_Biological_Process_2018	regulation of TOR signaling (GO:0032006)	0.0145	18
CIE	072-hr	GO_Biological_Process_2018	nucleic acid metabolic process (GO:0090304)	0.0163	27
CIE	072-hr	GO_Biological_Process_2018	regulation of transcription from RNA polymerase II promoter in response to stress (GO:0043618)	0.0176	27
CIE	072-hr	GO_Biological_Process_2018	regulation of mitochondrial fission (GO:0090140)	0.0203	8
CIE	072-hr	GO_Biological_Process_2018	SCF-dependent proteasomal ubiquitin-dependent protein catabolic process (GO:0031146)	0.0222	27
CIE	072-hr	GO_Biological_Process_2018	neuron projection extension (GO:1990138)	0.0224	8
CIE	072-hr	GO_Biological_Process_2018	inactivation of MAPK activity (GO:0000188)	0.0243	7
CIE	072-hr	GO_Biological_Process_2018	regulation of establishment of planar polarity (GO:0090175)	0.0315	27
CIE	072-hr	GO_Biological_Process_2018	viral translation (GO:0019081)	0.0341	7
CIE	072-hr	GO_Biological_Process_2018	positive regulation of mitochondrial fission (GO:0090141)	0.0417	6
CIE	072-hr	GO_Biological_Process_2018	positive regulation of cell cycle (GO:0045787)	0.0457	23
CIE	072-hr	GO_Biological_Process_2018	mitochondrial transport (GO:0006839)	0.046	51
CIE	072-hr	GO_Molecular_Function_2018	GTP binding (GO:0005525)	9.18e-07	43
CIE	072-hr	GO_Molecular_Function_2018	purine ribonucleoside binding (GO:0032550)	3.97e-06	45
CIE	072-hr	GO_Molecular_Function_2018	guanyl ribonucleotide binding (GO:0032561)	1.31e-05	46
CIE	072-hr	miRTarBase_2017	hsa-miR-548l	4.23e-05	44
CIE	072-hr	miRTarBase_2017	hsa-miR-374a-3p	7.33e-05	21
CIE	072-hr	miRTarBase_2017	mmu-miR-143-3p	7.59e-05	10
CIE	072-hr	miRTarBase_2017	hsa-miR-5692a	0.000103	62
CIE	072-hr	miRTarBase_2017	hsa-miR-545-3p	0.000171	39
CIE	072-hr	miRTarBase_2017	hsa-miR-4328	0.000335	35
CIE	072-hr	miRTarBase_2017	hsa-miR-548p	0.000362	34
CIE	072-hr	miRTarBase_2017	hsa-miR-450b-5p	0.000512	51
CIE	072-hr	miRTarBase_2017	hsa-miR-221-3p	0.000566	86
CIE	072-hr	miRTarBase_2017	mmu-miR-758-3p	0.000603	58
CIE	072-hr	miRTarBase_2017	hsa-miR-877-5p	0.000908	55
CIE	072-hr	miRTarBase_2017	hsa-miR-4777-5p	0.000954	15
CIE	072-hr	miRTarBase_2017	hsa-miR-552-5p	0.00112	32
CIE	072-hr	miRTarBase_2017	hsa-miR-423-3p	0.00136	64
CIE	072-hr	miRTarBase_2017	hsa-miR-1260b	0.00188	59
CIE	072-hr	miRTarBase_2017	hsa-miR-3916	0.00225	43
CIE	072-hr	miRTarBase_2017	hsa-miR-1252-5p	0.00234	40
CIE	072-hr	miRTarBase_2017	hsa-miR-3190-3p	0.00335	34
CIE	072-hr	miRTarBase_2017	hsa-miR-6124	0.00341	49
CIE	072-hr	miRTarBase_2017	hsa-miR-6859-5p	0.00364	42
CIE	072-hr	miRTarBase_2017	hsa-miR-3125	0.00387	42
CIE	072-hr	miRTarBase_2017	hsa-miR-7-1-3p	0.00412	36
CIE	072-hr	miRTarBase_2017	mmu-miR-362-5p	0.00438	58
CIE	072-hr	miRTarBase_2017	hsa-miR-136-5p	0.0044	36
CIE	072-hr	miRTarBase_2017	hsa-miR-452-3p	0.00488	25
CIE	072-hr	miRTarBase_2017	hsa-miR-3158-5p	0.00512	25
CIE	072-hr	miRTarBase_2017	hsa-miR-455-3p	0.00739	156
CIE	072-hr	miRTarBase_2017	hsa-miR-16-2-3p	0.00859	19
CIE	072-hr	miRTarBase_2017	hsa-miR-7-2-3p	0.00868	34
CIE	072-hr	miRTarBase_2017	hsa-miR-518a-5p	0.00967	33
CIE	072-hr	miRTarBase_2017	hsa-miR-7849-3p	0.0107	18
CIE	072-hr	miRTarBase_2017	hsa-miR-4670-3p	0.012	23
CIE	072-hr	miRTarBase_2017	hsa-miR-3148	0.0122	58
CIE	072-hr	miRTarBase_2017	hsa-miR-570-3p	0.0135	39
CIE	072-hr	miRTarBase_2017	hsa-miR-320a	0.016	135
CIE	072-hr	miRTarBase_2017	hsa-miR-6876-5p	0.018	47
CIE	072-hr	miRTarBase_2017	hsa-miR-4476	0.018	47
CIE	072-hr	miRTarBase_2017	hsa-miR-7-5p	0.0198	108
CIE	072-hr	miRTarBase_2017	hsa-miR-4666a-5p	0.0206	20
CIE	072-hr	miRTarBase_2017	hsa-miR-206	0.0214	32
CIE	072-hr	miRTarBase_2017	hsa-miR-7159-5p	0.0222	22
CIE	072-hr	miRTarBase_2017	hsa-miR-548ay-3p	0.0315	23
CIE	072-hr	miRTarBase_2017	hsa-miR-548at-3p	0.0315	23
CIE	072-hr	miRTarBase_2017	hsa-miR-1226-3p	0.0348	56
CIE	072-hr	miRTarBase_2017	hsa-miR-4330	0.0359	22
CIE	072-hr	miRTarBase_2017	hsa-miR-106b-5p	0.0379	200
CIE	168-hr	PPI_Hub_Proteins	HNRNPK	0.00164	59
CIE	168-hr	PPI_Hub_Proteins	XPO1	0.00822	33
CIE	168-hr	PPI_Hub_Proteins	GRIN2B	0.0113	70
CIE	168-hr	PPI_Hub_Proteins	SRRM2	0.0147	56
CIE	168-hr	PPI_Hub_Proteins	MYC	0.0154	111
CIE	168-hr	PPI_Hub_Proteins	MAP1LC3B	0.0397	86
CIE	168-hr	PPI_Hub_Proteins	GC20	0.0486	50
CIE	168-hr	NURSA_Human_Endogenous_Complexome	EPI-1550-1 (SRC)	3.34e-06	54
CIE	168-hr	NURSA_Human_Endogenous_Complexome	BL4036 (CORO1A)	6.54e-05	26
CIE	168-hr	NURSA_Human_Endogenous_Complexome	BL4782 (AKT1S1)	6.74e-05	98
CIE	168-hr	NURSA_Human_Endogenous_Complexome	CBC2152 (RFWD3)	0.000238	124
CIE	168-hr	NURSA_Human_Endogenous_Complexome	BL3693 (DLGAP5)	0.000247	49
CIE	168-hr	NURSA_Human_Endogenous_Complexome	BL1866 (FHL2)	0.000266	41
CIE	168-hr	NURSA_Human_Endogenous_Complexome	BL476 (AHCTF1)	0.000283	101
CIE	168-hr	NURSA_Human_Endogenous_Complexome	BL6657 (GRLF1)	0.000355	91
CIE	168-hr	NURSA_Human_Endogenous_Complexome	BL5777 (WTAP)	0.000369	88
CIE	168-hr	NURSA_Human_Endogenous_Complexome	BL2555 (UHRF1)	0.00045	89
CIE	168-hr	NURSA_Human_Endogenous_Complexome	BL3431 (CRTC1)	0.000794	52
CIE	168-hr	NURSA_Human_Endogenous_Complexome	BL1869 (TRIP4)	0.000813	96
CIE	168-hr	NURSA_Human_Endogenous_Complexome	BL1352 (FUS)	0.000989	61
CIE	168-hr	NURSA_Human_Endogenous_Complexome	BL5423 (ERCC3)	0.00119	88
CIE	168-hr	NURSA_Human_Endogenous_Complexome	BL1304 (SETX)	0.0015	75
CIE	168-hr	NURSA_Human_Endogenous_Complexome	BL3964 (PES1)	0.00159	76
CIE	168-hr	NURSA_Human_Endogenous_Complexome	BL1682 (BUB1)	0.00175	72
CIE	168-hr	NURSA_Human_Endogenous_Complexome	BL2239 (KIAA1429)	0.0018	16
CIE	168-hr	NURSA_Human_Endogenous_Complexome	BL235 (CHEK1)	0.00191	163
CIE	168-hr	NURSA_Human_Endogenous_Complexome	BL4869 (PCM1)	0.00221	49
CIE	168-hr	NURSA_Human_Endogenous_Complexome	a-Mip1 ()	0.00231	55
CIE	168-hr	NURSA_Human_Endogenous_Complexome	BL3342 (EVI5)	0.00232	66
CIE	168-hr	NURSA_Human_Endogenous_Complexome	BL4249 (PPP2R2B)	0.00259	44
CIE	168-hr	NURSA_Human_Endogenous_Complexome	BL6754 (PHF8)	0.00265	68
CIE	168-hr	NURSA_Human_Endogenous_Complexome	BL2547 (CTCF)	0.00273	36
CIE	168-hr	NURSA_Human_Endogenous_Complexome	BL5855 (CDCA3)	0.00287	67
CIE	168-hr	NURSA_Human_Endogenous_Complexome	CBC173 (AGAP3)	0.00291	34
CIE	168-hr	NURSA_Human_Endogenous_Complexome	BL7623 (EML4)	0.00304	37
CIE	168-hr	NURSA_Human_Endogenous_Complexome	BL4911 (PML)	0.00308	93
CIE	168-hr	NURSA_Human_Endogenous_Complexome	BL4914 (TRIM16)	0.00351	91
CIE	168-hr	NURSA_Human_Endogenous_Complexome	BL8931 (SRPK1)	0.00482	34
CIE	168-hr	NURSA_Human_Endogenous_Complexome	BL8233 (TOP3A)	0.00501	71
CIE	168-hr	NURSA_Human_Endogenous_Complexome	ab_N_YW (RFWD3)	0.00524	105
CIE	168-hr	NURSA_Human_Endogenous_Complexome	BL1734 (TBL1XR1)	0.00531	91
CIE	168-hr	NURSA_Human_Endogenous_Complexome	BL1796 (BCL11A)	0.00574	65
CIE	168-hr	NURSA_Human_Endogenous_Complexome	BL5431 (ERCC5)	0.0061	86
CIE	168-hr	NURSA_Human_Endogenous_Complexome	BL8104 (AHDC1)	0.00623	126
CIE	168-hr	NURSA_Human_Endogenous_Complexome	BL5506 (UACA)	0.00632	89
CIE	168-hr	NURSA_Human_Endogenous_Complexome	BL2032 (RFWD2)	0.00665	92
CIE	168-hr	NURSA_Human_Endogenous_Complexome	BL958 (ATAD5)	0.00684	72
CIE	168-hr	NURSA_Human_Endogenous_Complexome	BL8232 (TOP3A)	0.00685	46
CIE	168-hr	NURSA_Human_Endogenous_Complexome	BL1053 (N4BP2)	0.00748	73
CIE	168-hr	NURSA_Human_Endogenous_Complexome	CBC42 (NAT10)	0.00748	78
CIE	168-hr	NURSA_Human_Endogenous_Complexome	BL1578 (MCM8)	0.0078	47
CIE	168-hr	NURSA_Human_Endogenous_Complexome	CBC561 (BAT3)	0.00785	46
CIE	168-hr	NURSA_Human_Endogenous_Complexome	BL2989 (RBBP7)	0.00788	70
CIE	168-hr	NURSA_Human_Endogenous_Complexome	BL4607 (SAFB2)	0.00804	65
CIE	168-hr	NURSA_Human_Endogenous_Complexome	BL6503 (PTK2)	0.00933	27
CIE	168-hr	NURSA_Human_Endogenous_Complexome	BL7446 (ZNF777)	0.00933	24
CIE	168-hr	NURSA_Human_Endogenous_Complexome	BL2074 (RECQL)	0.00933	25
CIE	168-hr	NURSA_Human_Endogenous_Complexome	BL5295 (ARID5B)	0.00963	33
CIE	168-hr	NURSA_Human_Endogenous_Complexome	BL1601 (TSC1)	0.0101	91
CIE	168-hr	NURSA_Human_Endogenous_Complexome	BL1550 (HIPK2)	0.0104	55
CIE	168-hr	NURSA_Human_Endogenous_Complexome	BL4557 (ATXN10)	0.0106	33
CIE	168-hr	NURSA_Human_Endogenous_Complexome	BL3200 (SIRT1)	0.011	66
CIE	168-hr	NURSA_Human_Endogenous_Complexome	BL840 (UBE2A)	0.0112	110
CIE	168-hr	NURSA_Human_Endogenous_Complexome	BL4419 (FAM91A1)	0.0113	66
CIE	168-hr	NURSA_Human_Endogenous_Complexome	BL1095 (DYRK2)	0.0116	43
CIE	168-hr	NURSA_Human_Endogenous_Complexome	BL2212 (LATS1)	0.0119	65
CIE	168-hr	NURSA_Human_Endogenous_Complexome	BL237 (RAD17)	0.0124	84
CIE	168-hr	NURSA_Human_Endogenous_Complexome	BL4398 (ARFGEF2)	0.0134	67
CIE	168-hr	NURSA_Human_Endogenous_Complexome	EPI-1594-1 (BMX)	0.0134	13
CIE	168-hr	NURSA_Human_Endogenous_Complexome	BL2185 (TSC2)	0.0135	56
CIE	168-hr	NURSA_Human_Endogenous_Complexome	BL735 (TERF2IP)	0.0137	115
CIE	168-hr	NURSA_Human_Endogenous_Complexome	SC-11354 (DBF4)	0.0139	18
CIE	168-hr	NURSA_Human_Endogenous_Complexome	BL6487 (ERF)	0.0142	86
CIE	168-hr	NURSA_Human_Endogenous_Complexome	BL9240 (GREB1)	0.0152	48
CIE	168-hr	NURSA_Human_Endogenous_Complexome	BL2368 (KIAA0528)	0.0161	63
CIE	168-hr	NURSA_Human_Endogenous_Complexome	BL4912 (PML)	0.0172	80
CIE	168-hr	NURSA_Human_Endogenous_Complexome	BL2149 (TPR)	0.0175	13
CIE	168-hr	NURSA_Human_Endogenous_Complexome	BL5646 (ANKIB1)	0.0189	49
CIE	168-hr	NURSA_Human_Endogenous_Complexome	BL4711 (PDCD4)	0.0192	24
CIE	168-hr	NURSA_Human_Endogenous_Complexome	BL8333 (C1orf55)	0.0194	57
CIE	168-hr	NURSA_Human_Endogenous_Complexome	BL7869 (RAPGEF2)	0.0194	53
CIE	168-hr	NURSA_Human_Endogenous_Complexome	BL9277 (PIK3R4)	0.0203	61
CIE	168-hr	NURSA_Human_Endogenous_Complexome	BL4460 (AATF)	0.0224	24
CIE	168-hr	NURSA_Human_Endogenous_Complexome	BL3041 (ERBB4)	0.0237	29
CIE	168-hr	NURSA_Human_Endogenous_Complexome	BL1822 (IRF3)	0.0238	32
CIE	168-hr	NURSA_Human_Endogenous_Complexome	BL9173 (MALT1)	0.0248	44
CIE	168-hr	NURSA_Human_Endogenous_Complexome	BL7270 (NRBF2)	0.0263	39
CIE	168-hr	NURSA_Human_Endogenous_Complexome	BL6644 (EPS15L1)	0.0268	57
CIE	168-hr	NURSA_Human_Endogenous_Complexome	BL282 (RFC4)	0.0274	24
CIE	168-hr	NURSA_Human_Endogenous_Complexome	BL3893 (RAD9A)	0.0276	75
CIE	168-hr	NURSA_Human_Endogenous_Complexome	BL2851 (MED18)	0.0283	17
CIE	168-hr	NURSA_Human_Endogenous_Complexome	BL6127 (OXSR1)	0.0284	54
CIE	168-hr	NURSA_Human_Endogenous_Complexome	BL4553 (TRIM33)	0.0285	55
CIE	168-hr	NURSA_Human_Endogenous_Complexome	BL4015 (PPP1R13B)	0.0289	100
CIE	168-hr	NURSA_Human_Endogenous_Complexome	BL1050 (C11orf30)	0.0291	84
CIE	168-hr	NURSA_Human_Endogenous_Complexome	BL9499 (EYA4)	0.0293	47
CIE	168-hr	NURSA_Human_Endogenous_Complexome	BL440 (CREBBP)	0.0294	26
CIE	168-hr	NURSA_Human_Endogenous_Complexome	BL7041 (NFKB2)	0.0298	85
CIE	168-hr	NURSA_Human_Endogenous_Complexome	BL2847 (MED27)	0.0299	51
CIE	168-hr	NURSA_Human_Endogenous_Complexome	BL1100 (HIPK2)	0.0299	43
CIE	168-hr	NURSA_Human_Endogenous_Complexome	BL671 (HUWE1)	0.0302	24
CIE	168-hr	NURSA_Human_Endogenous_Complexome	BL1231 (BRD8)	0.0316	25
CIE	168-hr	NURSA_Human_Endogenous_Complexome	BL2275 (MKRN1)	0.0329	17
CIE	168-hr	NURSA_Human_Endogenous_Complexome	BL4464 (CEP170)	0.0333	39
CIE	168-hr	NURSA_Human_Endogenous_Complexome	BL2852 (MED18)	0.0338	21
CIE	168-hr	NURSA_Human_Endogenous_Complexome	BL6339 (ANKRD17)	0.0345	52
CIE	168-hr	NURSA_Human_Endogenous_Complexome	SC-286 (CSK)	0.0346	48
CIE	168-hr	NURSA_Human_Endogenous_Complexome	BL475 (AHCTF1)	0.0357	87
CIE	168-hr	NURSA_Human_Endogenous_Complexome	BL551 (SMC2)	0.0358	27
CIE	168-hr	NURSA_Human_Endogenous_Complexome	BL5634 (AKAP12)	0.0363	43
CIE	168-hr	NURSA_Human_Endogenous_Complexome	BL1795 (BCL11A)	0.0364	18
CIE	168-hr	NURSA_Human_Endogenous_Complexome	BL1258 (MDM4)	0.0368	83
CIE	168-hr	NURSA_Human_Endogenous_Complexome	BL5687 (ANKRD57)	0.0371	66
CIE	168-hr	NURSA_Human_Endogenous_Complexome	BL6535 (TRAF3IP1)	0.0381	42
CIE	168-hr	NURSA_Human_Endogenous_Complexome	BL8551 (ITPR1)	0.0388	20
CIE	168-hr	NURSA_Human_Endogenous_Complexome	BL825 (HLTF)	0.04	46
CIE	168-hr	NURSA_Human_Endogenous_Complexome	BL2254 (PRKRIR)	0.0418	35
CIE	168-hr	NURSA_Human_Endogenous_Complexome	BL1285 (ASH2L)	0.0424	15
CIE	168-hr	NURSA_Human_Endogenous_Complexome	BL1789 (PAXIP1)	0.0436	88
CIE	168-hr	NURSA_Human_Endogenous_Complexome	BL3463 (CASC5)	0.044	73
CIE	168-hr	NURSA_Human_Endogenous_Complexome	BL3259 (HMGB3)	0.0454	20
CIE	168-hr	NURSA_Human_Endogenous_Complexome	PHF2-C Ab (PHF2)	0.0459	64
CIE	168-hr	NURSA_Human_Endogenous_Complexome	BL2063 (CUL5)	0.0486	23
CIE	168-hr	Reactome_2016	Protein folding_Homo sapiens_R-HSA-391251	0.000347	38
CIE	168-hr	Reactome_2016	VEGFA-VEGFR2 Pathway_Homo sapiens_R-HSA-4420097	0.00145	72
CIE	168-hr	Reactome_2016	Regulation of ornithine decarboxylase (ODC)_Homo sapiens_R-HSA-350562	0.00147	17
CIE	168-hr	Reactome_2016	Prefoldin mediated transfer of substrate to CCT/TriC_Homo sapiens_R-HSA-389957	0.00156	16
CIE	168-hr	Reactome_2016	Degradation of beta-catenin by the destruction complex_Homo sapiens_R-HSA-195253	0.00288	24
CIE	168-hr	Reactome_2016	Metabolism of polyamines_Homo sapiens_R-HSA-351202	0.00357	25
CIE	168-hr	Reactome_2016	DARPP-32 events_Homo sapiens_R-HSA-180024	0.0041	10
CIE	168-hr	Reactome_2016	Cooperation of Prefoldin and TriC/CCT in actin and tubulin folding_Homo sapiens_R-HSA-389958	0.00441	16
CIE	168-hr	Reactome_2016	Formation of tubulin folding intermediates by CCT/TriC_Homo sapiens_R-HSA-389960	0.0051	13
CIE	168-hr	Reactome_2016	MAPK6/MAPK4 signaling_Homo sapiens_R-HSA-5687128	0.00781	23
CIE	168-hr	Reactome_2016	RHO GTPases activate PAKs_Homo sapiens_R-HSA-5627123	0.0108	7
CIE	168-hr	Reactome_2016	Post-chaperonin tubulin folding pathway_Homo sapiens_R-HSA-389977	0.0132	8
CIE	168-hr	Reactome_2016	Degradation of GLI1 by the proteasome_Homo sapiens_R-HSA-5610780	0.0155	19
CIE	168-hr	Reactome_2016	GLI3 is processed to GLI3R by the proteasome_Homo sapiens_R-HSA-5610785	0.0155	19
CIE	168-hr	Reactome_2016	Degradation of GLI2 by the proteasome_Homo sapiens_R-HSA-5610783	0.0155	19
CIE	168-hr	Reactome_2016	The role of GTSE1 in G2/M progression after G2 checkpoint_Homo sapiens_R-HSA-8852276	0.0155	21
CIE	168-hr	Reactome_2016	Hh mutants that don't undergo autocatalytic processing are degraded by ERAD_Homo sapiens_R-HSA-5362768	0.0283	18
CIE	168-hr	Reactome_2016	Regulation of RAS by GAPs_Homo sapiens_R-HSA-5658442	0.0329	22
CIE	168-hr	Reactome_2016	Hh mutants abrogate ligand secretion_Homo sapiens_R-HSA-5387390	0.0342	18
CIE	168-hr	Reactome_2016	NIK-->noncanonical NF-kB signaling_Homo sapiens_R-HSA-5676590	0.0375	20
CIE	168-hr	Reactome_2016	G2/M Transition_Homo sapiens_R-HSA-69275	0.04	39
CIE	168-hr	Reactome_2016	Mitotic G2-G2/M phases_Homo sapiens_R-HSA-453274	0.044	39
CIE	168-hr	BioPlex_2017	SF3B2	0.000693	6
CIE	168-hr	BioPlex_2017	CCDC75	0.00297	5
CIE	168-hr	BioPlex_2017	KLHDC8A	0.00306	11
CIE	168-hr	BioPlex_2017	ZGPAT	0.00442	6
CIE	168-hr	BioPlex_2017	GEMIN5	0.0114	6
CIE	168-hr	BioPlex_2017	ATP6V0A2	0.0198	12
CIE	168-hr	BioPlex_2017	UBE2D2	0.0325	5
CIE	168-hr	BioPlex_2017	KDM4B	0.0412	9
CIE	168-hr	BioPlex_2017	GPR141	0.0412	5
CIE	168-hr	BioPlex_2017	QARS	0.0412	6
CIE	168-hr	BioPlex_2017	KLHL33	0.0412	10
CIE	168-hr	BioPlex_2017	CUL3	0.0424	15
CIE	168-hr	BioPlex_2017	REEP5	0.0427	13
CIE	168-hr	WikiPathways_2019_Human	PDGF Pathway WP2526	0.000178	15
CIE	168-hr	KEGG_2019_Human	Renal cell carcinoma	0.00564	22
CIE	168-hr	KEGG_2019_Human	Proteasome	0.00897	16
CIE	168-hr	KEGG_2019_Human	Central carbon metabolism in cancer	0.0277	19
CIE	168-hr	KEGG_2019_Human	Epithelial cell signaling in Helicobacter pylori infection	0.0358	21
CIE	168-hr	KEGG_2019_Mouse	Renal cell carcinoma	0.00503	23
CIE	168-hr	KEGG_2019_Mouse	Proteasome	0.0102	16
CIE	168-hr	KEGG_2019_Mouse	Autophagy	0.0127	32
CIE	168-hr	BioPlanet_2019	Protein folding	6.48e-06	26
CIE	168-hr	BioPlanet_2019	Cooperation of prefoldin and TriC/CCT in actin and tubulin folding	0.00156	16
CIE	168-hr	BioPlanet_2019	Post-chaperonin tubulin folding pathway	0.00409	7
CIE	168-hr	BioPlanet_2019	Mitochondrial pathway of apoptosis: BH3-only Bcl-2 family	0.00488	29
CIE	168-hr	BioPlanet_2019	DARPP-32 events	0.0051	10
CIE	168-hr	BioPlanet_2019	Signaling events mediated by hepatocyte growth factor receptor (c-Met)	0.00585	19
CIE	168-hr	BioPlanet_2019	Ubiquitin-mediated degradation of phosphorylated Cdc25A	0.00934	19
CIE	168-hr	BioPlanet_2019	Amino acid metabolism	0.0108	44
CIE	168-hr	BioPlanet_2019	Signaling by NGF	0.0125	55
CIE	168-hr	BioPlanet_2019	Autodegradation of Cdh1 by Cdh1-APC/C	0.0139	17
CIE	168-hr	BioPlanet_2019	PRC2 complex long-term gene silencing through modification of histone tails	0.0148	6
CIE	168-hr	BioPlanet_2019	Renal cell carcinoma	0.0171	19
CIE	168-hr	BioPlanet_2019	Licensing factor removal from origins	0.019	18
CIE	168-hr	BioPlanet_2019	Integration of energy metabolism	0.0191	33
CIE	168-hr	BioPlanet_2019	TGF-beta signaling pathway	0.0222	40
CIE	168-hr	BioPlanet_2019	Messenger RNA processing	0.0299	64
CIE	168-hr	BioPlanet_2019	Mammalian calpain regulation of cell motility	0.0308	9
CIE	168-hr	BioPlanet_2019	HIF-1 degradation in normoxia	0.0316	25
CIE	168-hr	BioPlanet_2019	Epithelial cell signaling in Helicobacter pylori infection	0.0358	21
CIE	168-hr	BioPlanet_2019	S1P/S1P1 pathway	0.0472	9
CIE	168-hr	Jensen_TISSUES	Uterus	2.88e-06	2193
CIE	168-hr	Jensen_TISSUES	Adipose_tissue	0.000457	2060
CIE	168-hr	Jensen_TISSUES	95D_cell	0.00107	6
CIE	168-hr	Jensen_TISSUES	Ear	0.00141	55
CIE	168-hr	Jensen_TISSUES	Brain_cortex_cell_line	0.00725	79
CIE	168-hr	Jensen_TISSUES	B-cell_lymphoma_cell	0.0416	52
CIE	168-hr	Jensen_COMPARTMENTS	Synaptic_vesicle_membrane	0.00137	14
CIE	168-hr	Jensen_COMPARTMENTS	Exocytic_vesicle_membrane	0.00137	14
CIE	168-hr	Jensen_COMPARTMENTS	Transferase_complex	0.00395	146
CIE	168-hr	Jensen_COMPARTMENTS	GATOR2_complex	0.0041	8
CIE	168-hr	Jensen_COMPARTMENTS	Neuron_projection_terminus	0.0167	38
CIE	168-hr	Jensen_COMPARTMENTS	Exocytic_vesicle	0.0177	31
CIE	168-hr	Jensen_COMPARTMENTS	Lewy_body-like_hyaline_inclusion	0.0191	12
CIE	168-hr	Jensen_COMPARTMENTS	Proteasome_complex	0.023	21
CIE	168-hr	Jensen_COMPARTMENTS	Cytoplasmic_part	0.0476	926
CIE	168-hr	GO_Biological_Process_2018	positive regulation of Wnt signaling pathway (GO:0030177)	0.00108	37
CIE	168-hr	GO_Biological_Process_2018	regulation of fibroblast growth factor receptor signaling pathway (GO:0040036)	0.00149	9
CIE	168-hr	GO_Biological_Process_2018	regulation of cellular amine metabolic process (GO:0033238)	0.00201	17
CIE	168-hr	GO_Biological_Process_2018	regulation of cellular amino acid metabolic process (GO:0006521)	0.00201	17
CIE	168-hr	GO_Biological_Process_2018	SCF-dependent proteasomal ubiquitin-dependent protein catabolic process (GO:0031146)	0.00303	27
CIE	168-hr	GO_Biological_Process_2018	non-canonical Wnt signaling pathway (GO:0035567)	0.00492	33
CIE	168-hr	GO_Biological_Process_2018	positive regulation of intracellular signal transduction (GO:1902533)	0.00523	95
CIE	168-hr	GO_Biological_Process_2018	negative regulation of fibroblast growth factor receptor signaling pathway (GO:0040037)	0.00629	6
CIE	168-hr	GO_Biological_Process_2018	regulation of establishment of planar polarity (GO:0090175)	0.0065	27
CIE	168-hr	GO_Biological_Process_2018	viral translation (GO:0019081)	0.00861	7
CIE	168-hr	GO_Biological_Process_2018	ephrin receptor signaling pathway (GO:0048013)	0.00867	24
CIE	168-hr	GO_Biological_Process_2018	mitochondrial transport (GO:0006839)	0.00897	51
CIE	168-hr	GO_Biological_Process_2018	axon development (GO:0061564)	0.0102	26
CIE	168-hr	GO_Biological_Process_2018	positive regulation of mitochondrial fission (GO:0090141)	0.0114	6
CIE	168-hr	GO_Biological_Process_2018	cellular response to hypoxia (GO:0071456)	0.0155	34
CIE	168-hr	GO_Biological_Process_2018	regulation of primary metabolic process (GO:0080090)	0.0241	31
CIE	168-hr	GO_Biological_Process_2018	neuron projection development (GO:0031175)	0.0312	42
CIE	168-hr	GO_Biological_Process_2018	regulation of mitochondrial fission (GO:0090140)	0.034	8
CIE	168-hr	GO_Biological_Process_2018	regulation of TOR signaling (GO:0032006)	0.0358	18
CIE	168-hr	GO_Biological_Process_2018	regulation of transcription from RNA polymerase II promoter in response to hypoxia (GO:0061418)	0.0364	24
CIE	168-hr	GO_Biological_Process_2018	inactivation of MAPK activity (GO:0000188)	0.0403	7
CIE	168-hr	GO_Biological_Process_2018	neuron projection extension (GO:1990138)	0.0406	8
CIE	168-hr	GO_Biological_Process_2018	nucleic acid metabolic process (GO:0090304)	0.0422	27
CIE	168-hr	GO_Biological_Process_2018	regulation of transcription from RNA polymerase II promoter in response to stress (GO:0043618)	0.0477	27
CIE	168-hr	GO_Biological_Process_2018	positive regulation of cell cycle (GO:0045787)	0.0486	23
CIE	168-hr	GO_Molecular_Function_2018	purine ribonucleoside binding (GO:0032550)	0.000953	45
CIE	168-hr	GO_Molecular_Function_2018	guanyl ribonucleotide binding (GO:0032561)	0.001	46
CIE	168-hr	GO_Molecular_Function_2018	GTP binding (GO:0005525)	0.00196	43
CIE	168-hr	miRTarBase_2017	hsa-miR-320a	0.000322	135
CIE	168-hr	miRTarBase_2017	hsa-miR-106b-5p	0.000444	200
CIE	168-hr	miRTarBase_2017	hsa-miR-548ay-3p	0.000841	23
CIE	168-hr	miRTarBase_2017	hsa-miR-548at-3p	0.000841	23
CIE	168-hr	miRTarBase_2017	hsa-miR-221-3p	0.00157	86
CIE	168-hr	miRTarBase_2017	hsa-miR-3148	0.00177	58
CIE	168-hr	miRTarBase_2017	hsa-miR-552-5p	0.00246	32
CIE	168-hr	miRTarBase_2017	hsa-miR-548p	0.00249	34
CIE	168-hr	miRTarBase_2017	mmu-miR-758-3p	0.00293	58
CIE	168-hr	miRTarBase_2017	hsa-miR-7849-3p	0.00425	18
CIE	168-hr	miRTarBase_2017	hsa-miR-7-2-3p	0.00489	34
CIE	168-hr	miRTarBase_2017	mmu-miR-362-5p	0.00528	58
CIE	168-hr	miRTarBase_2017	hsa-miR-423-3p	0.00548	64
CIE	168-hr	miRTarBase_2017	hsa-miR-5692a	0.00572	62
CIE	168-hr	miRTarBase_2017	hsa-miR-206	0.00705	32
CIE	168-hr	miRTarBase_2017	hsa-miR-3190-3p	0.00785	34
CIE	168-hr	miRTarBase_2017	hsa-miR-4666a-5p	0.00952	20
CIE	168-hr	miRTarBase_2017	hsa-miR-16-2-3p	0.0104	19
CIE	168-hr	miRTarBase_2017	hsa-miR-7159-5p	0.0104	22
CIE	168-hr	miRTarBase_2017	hsa-miR-7-1-3p	0.0111	36
CIE	168-hr	miRTarBase_2017	hsa-miR-877-5p	0.0139	55
CIE	168-hr	miRTarBase_2017	hsa-miR-1260b	0.0153	59
CIE	168-hr	miRTarBase_2017	hsa-miR-570-3p	0.016	39
CIE	168-hr	miRTarBase_2017	hsa-miR-452-3p	0.0161	25
CIE	168-hr	miRTarBase_2017	hsa-miR-1226-3p	0.0169	56
CIE	168-hr	miRTarBase_2017	hsa-miR-4330	0.0188	22
CIE	168-hr	miRTarBase_2017	hsa-miR-6859-5p	0.0189	42
CIE	168-hr	miRTarBase_2017	hsa-miR-3125	0.0199	42
CIE	168-hr	miRTarBase_2017	hsa-miR-548l	0.0207	44
CIE	168-hr	miRTarBase_2017	hsa-miR-4328	0.0232	35
CIE	168-hr	miRTarBase_2017	hsa-miR-3916	0.0245	43
CIE	168-hr	miRTarBase_2017	hsa-miR-374a-3p	0.0266	21
CIE	168-hr	miRTarBase_2017	hsa-miR-545-3p	0.0267	39
CIE	168-hr	miRTarBase_2017	hsa-miR-4777-5p	0.0283	15
CIE	168-hr	miRTarBase_2017	hsa-miR-6124	0.033	49
CIE	168-hr	miRTarBase_2017	hsa-miR-4670-3p	0.034	23
CIE	168-hr	miRTarBase_2017	hsa-miR-7-5p	0.034	108
CIE	168-hr	miRTarBase_2017	hsa-miR-518a-5p	0.0381	33
CIE	168-hr	miRTarBase_2017	hsa-miR-136-5p	0.0381	36
CIE	168-hr	miRTarBase_2017	hsa-miR-3158-5p	0.0385	25
CIE	168-hr	miRTarBase_2017	mmu-miR-143-3p	0.0403	10
CIE	168-hr	miRTarBase_2017	hsa-miR-6876-5p	0.0414	47
CIE	168-hr	miRTarBase_2017	hsa-miR-4476	0.0414	47
CIE	168-hr	miRTarBase_2017	hsa-miR-1252-5p	0.0442	40
CIE	168-hr	miRTarBase_2017	hsa-miR-450b-5p	0.0492	51
CIE	168-hr	miRTarBase_2017	hsa-miR-455-3p	0.0495	156
FSS	000-hr	PPI_Hub_Proteins	SGK1	0.00712	25
FSS	000-hr	NURSA_Human_Endogenous_Complexome	BL2505 (PITX1)	7.44e-06	36
FSS	000-hr	NURSA_Human_Endogenous_Complexome	BL4287 (PPP2R5A)	2.15e-05	60
FSS	000-hr	NURSA_Human_Endogenous_Complexome	BL2157 (USP34)	6.35e-05	57
FSS	000-hr	NURSA_Human_Endogenous_Complexome	BL9484 (EYA2)	0.000284	31
FSS	000-hr	NURSA_Human_Endogenous_Complexome	BL1009 (FKBP15)	0.00121	30
FSS	000-hr	NURSA_Human_Endogenous_Complexome	BL4488 (KDM5C)	0.00417	44
FSS	000-hr	NURSA_Human_Endogenous_Complexome	BL5589 (MYBL2)	0.00524	43
FSS	000-hr	NURSA_Human_Endogenous_Complexome	BL6591 (NUMBL)	0.00557	27
FSS	000-hr	NURSA_Human_Endogenous_Complexome	BL2013 (AGAP3)	0.00667	20
FSS	000-hr	NURSA_Human_Endogenous_Complexome	CBC192 (ERCC6L)	0.00894	29
FSS	000-hr	NURSA_Human_Endogenous_Complexome	BL1038 (RCOR1)	0.0122	31
FSS	000-hr	NURSA_Human_Endogenous_Complexome	BL2220 (HPS3)	0.0212	24
FSS	000-hr	NURSA_Human_Endogenous_Complexome	BL2381 (TAOK1)	0.0231	47
FSS	000-hr	Reactome_2016	Ribosomal scanning and start codon recognition_Homo sapiens_R-HSA-72702	3.99e-12	25
FSS	000-hr	Reactome_2016	Folding of actin by CCT/TriC_Homo sapiens_R-HSA-390450	2.4e-06	7
FSS	000-hr	Reactome_2016	Macroautophagy_Homo sapiens_R-HSA-1632852	7.99e-05	19
FSS	000-hr	Reactome_2016	Antigen processing: Ubiquitination & Proteasome degradation_Homo sapiens_R-HSA-983168	0.000365	50
FSS	000-hr	Reactome_2016	Glyoxylate metabolism and glycine degradation_Homo sapiens_R-HSA-389661	0.000619	13
FSS	000-hr	Reactome_2016	BBSome-mediated cargo-targeting to cilium_Homo sapiens_R-HSA-5620922	0.00189	9
FSS	000-hr	Reactome_2016	ER to Golgi Anterograde Transport_Homo sapiens_R-HSA-199977	0.0023	30
FSS	000-hr	Reactome_2016	mTOR signalling_Homo sapiens_R-HSA-165159	0.0126	10
FSS	000-hr	Reactome_2016	Energy dependent regulation of mTOR by LKB1-AMPK_Homo sapiens_R-HSA-380972	0.0239	8
FSS	000-hr	BioPlex_2017	PSMD12	6.9e-08	16
FSS	000-hr	BioPlex_2017	ODF1	2.28e-07	9
FSS	000-hr	BioPlex_2017	GPR114	4.14e-06	26
FSS	000-hr	BioPlex_2017	DCAF11	4.21e-06	12
FSS	000-hr	BioPlex_2017	DNAI2	4.79e-05	6
FSS	000-hr	BioPlex_2017	EIF4A1	0.000742	7
FSS	000-hr	BioPlex_2017	PSMD13	0.00637	5
FSS	000-hr	BioPlex_2017	DCAF10	0.00721	8
FSS	000-hr	BioPlex_2017	SLC7A1	0.00889	18
FSS	000-hr	BioPlex_2017	HDAC10	0.00936	6
FSS	000-hr	BioPlex_2017	NUP153	0.0428	4
FSS	000-hr	BioPlex_2017	PSMD8	0.0428	4
FSS	000-hr	WikiPathways_2019_Human	Translation Factors WP107	0.000224	13
FSS	000-hr	KEGG_2019_Human	Mitophagy	0.00614	16
FSS	000-hr	KEGG_2019_Mouse	Mitophagy	0.00473	16
FSS	000-hr	BioPlanet_2019	Activation of mRNA upon binding of the cap-binding complex and eIFs, and subsequent binding to 43S	4.97e-14	27
FSS	000-hr	BioPlanet_2019	Folding of actin by CCT/TriC	7.74e-07	7
FSS	000-hr	BioPlanet_2019	Translation factors	0.000146	13
FSS	000-hr	BioPlanet_2019	eIF4E and p70 S6 kinase regulation	0.0011	9
FSS	000-hr	BioPlanet_2019	Eukaryotic protein translation	0.0455	4
FSS	000-hr	Jensen_TISSUES	HELF_cell	2.08e-05	5
FSS	000-hr	Jensen_TISSUES	Substantia_nigra	0.0295	15
FSS	000-hr	Jensen_COMPARTMENTS	Oxidoreductase_complex	3.88e-18	45
FSS	000-hr	Jensen_COMPARTMENTS	chaperonin-containing_T-complex	1.85e-07	7
FSS	000-hr	Jensen_COMPARTMENTS	Ragulator_complex	0.0193	14
FSS	000-hr	Jensen_COMPARTMENTS	Eukaryotic_translation_initiation_factor_4F_complex	0.0226	3
FSS	000-hr	Jensen_COMPARTMENTS	Actin_cortical_patch	0.0245	22
FSS	000-hr	Jensen_COMPARTMENTS	Endocytic_patch	0.0307	22
FSS	000-hr	Jensen_COMPARTMENTS	Omegasome	0.0322	11
FSS	000-hr	GO_Biological_Process_2018	regulation of protein localization to Cajal body (GO:1904869)	1.85e-07	7
FSS	000-hr	GO_Biological_Process_2018	positive regulation of protein localization to Cajal body (GO:1904871)	1.85e-07	7
FSS	000-hr	GO_Biological_Process_2018	positive regulation of establishment of protein localization to telomere (GO:1904851)	2.06e-05	6
FSS	000-hr	GO_Biological_Process_2018	macroautophagy (GO:0016236)	2.93e-05	30
FSS	000-hr	GO_Biological_Process_2018	regulation of establishment of protein localization to telomere (GO:0070203)	4.79e-05	6
FSS	000-hr	GO_Biological_Process_2018	response to endoplasmic reticulum stress (GO:0034976)	4.9e-05	26
FSS	000-hr	GO_Biological_Process_2018	cellular protein complex assembly (GO:0043623)	0.000306	28
FSS	000-hr	GO_Biological_Process_2018	positive regulation of telomere maintenance via telomere lengthening (GO:1904358)	0.00165	10
FSS	000-hr	GO_Biological_Process_2018	regulation of telomere maintenance via telomerase (GO:0032210)	0.00889	13
FSS	000-hr	GO_Biological_Process_2018	late endosome to vacuole transport (GO:0045324)	0.0226	3
FSS	000-hr	GO_Biological_Process_2018	positive regulation of telomerase activity (GO:0051973)	0.0252	9
FSS	000-hr	GO_Molecular_Function_2018	translation initiation factor activity (GO:0003743)	0.00251	11
FSS	000-hr	GO_Molecular_Function_2018	translation factor activity, RNA binding (GO:0008135)	0.00324	15
FSS	000-hr	miRTarBase_2017	hsa-miR-18a-5p	0.00529	46
FSS	000-hr	miRTarBase_2017	hsa-miR-6834-5p	0.00735	24
FSS	000-hr	miRTarBase_2017	mmu-miR-3100-5p	0.00753	7
FSS	000-hr	miRTarBase_2017	hsa-miR-4713-3p	0.0114	12
FSS	000-hr	miRTarBase_2017	hsa-miR-15a-5p	0.0318	108
FSS	000-hr	miRTarBase_2017	hsa-miR-3065-5p	0.033	24
FSS	000-hr	miRTarBase_2017	hsa-miR-503-5p	0.039	47
FSS	072-hr	PPI_Hub_Proteins	SGK1	0.0276	25
FSS	072-hr	NURSA_Human_Endogenous_Complexome	BL9484 (EYA2)	1.48e-05	31
FSS	072-hr	NURSA_Human_Endogenous_Complexome	BL4488 (KDM5C)	1.86e-05	44
FSS	072-hr	NURSA_Human_Endogenous_Complexome	BL4287 (PPP2R5A)	0.000123	60
FSS	072-hr	NURSA_Human_Endogenous_Complexome	BL2381 (TAOK1)	0.000125	47
FSS	072-hr	NURSA_Human_Endogenous_Complexome	BL2157 (USP34)	0.000214	57
FSS	072-hr	NURSA_Human_Endogenous_Complexome	BL5589 (MYBL2)	0.000327	43
FSS	072-hr	NURSA_Human_Endogenous_Complexome	BL6591 (NUMBL)	0.00112	27
FSS	072-hr	NURSA_Human_Endogenous_Complexome	CBC192 (ERCC6L)	0.00174	29
FSS	072-hr	NURSA_Human_Endogenous_Complexome	BL2505 (PITX1)	0.00188	36
FSS	072-hr	NURSA_Human_Endogenous_Complexome	BL1038 (RCOR1)	0.00318	31
FSS	072-hr	NURSA_Human_Endogenous_Complexome	BL2013 (AGAP3)	0.0074	20
FSS	072-hr	NURSA_Human_Endogenous_Complexome	BL2220 (HPS3)	0.00968	24
FSS	072-hr	NURSA_Human_Endogenous_Complexome	BL1009 (FKBP15)	0.025	30
FSS	072-hr	Reactome_2016	Ribosomal scanning and start codon recognition_Homo sapiens_R-HSA-72702	1.23e-05	25
FSS	072-hr	Reactome_2016	BBSome-mediated cargo-targeting to cilium_Homo sapiens_R-HSA-5620922	0.000575	9
FSS	072-hr	Reactome_2016	Folding of actin by CCT/TriC_Homo sapiens_R-HSA-390450	0.000851	7
FSS	072-hr	Reactome_2016	Glyoxylate metabolism and glycine degradation_Homo sapiens_R-HSA-389661	0.00093	13
FSS	072-hr	Reactome_2016	Energy dependent regulation of mTOR by LKB1-AMPK_Homo sapiens_R-HSA-380972	0.00175	8
FSS	072-hr	Reactome_2016	Antigen processing: Ubiquitination & Proteasome degradation_Homo sapiens_R-HSA-983168	0.00328	50
FSS	072-hr	Reactome_2016	ER to Golgi Anterograde Transport_Homo sapiens_R-HSA-199977	0.00387	30
FSS	072-hr	Reactome_2016	mTOR signalling_Homo sapiens_R-HSA-165159	0.00973	10
FSS	072-hr	Reactome_2016	Macroautophagy_Homo sapiens_R-HSA-1632852	0.0396	19
FSS	072-hr	BioPlex_2017	PSMD12	1.26e-05	16
FSS	072-hr	BioPlex_2017	GPR114	8.45e-05	26
FSS	072-hr	BioPlex_2017	SLC7A1	0.000146	18
FSS	072-hr	BioPlex_2017	EIF4A1	0.00206	7
FSS	072-hr	BioPlex_2017	ODF1	0.00348	9
FSS	072-hr	BioPlex_2017	DCAF11	0.00815	12
FSS	072-hr	BioPlex_2017	PSMD13	0.01	5
FSS	072-hr	BioPlex_2017	NUP153	0.01	4
FSS	072-hr	BioPlex_2017	PSMD8	0.01	4
FSS	072-hr	BioPlex_2017	DNAI2	0.01	6
FSS	072-hr	BioPlex_2017	HDAC10	0.0133	6
FSS	072-hr	BioPlex_2017	DCAF10	0.0188	8
FSS	072-hr	WikiPathways_2019_Human	Translation Factors WP107	0.000702	13
FSS	072-hr	KEGG_2019_Human	Mitophagy	0.0344	16
FSS	072-hr	KEGG_2019_Mouse	Mitophagy	0.0296	16
FSS	072-hr	BioPlanet_2019	Activation of mRNA upon binding of the cap-binding complex and eIFs, and subsequent binding to 43S	1.23e-05	27
FSS	072-hr	BioPlanet_2019	Translation factors	0.00052	13
FSS	072-hr	BioPlanet_2019	Folding of actin by CCT/TriC	0.00053	7
FSS	072-hr	BioPlanet_2019	eIF4E and p70 S6 kinase regulation	0.00143	9
FSS	072-hr	BioPlanet_2019	Eukaryotic protein translation	0.00738	4
FSS	072-hr	Jensen_TISSUES	Substantia_nigra	0.0005	15
FSS	072-hr	Jensen_TISSUES	HELF_cell	0.00193	5
FSS	072-hr	Jensen_COMPARTMENTS	Oxidoreductase_complex	8.41e-05	45
FSS	072-hr	Jensen_COMPARTMENTS	chaperonin-containing_T-complex	0.000306	7
FSS	072-hr	Jensen_COMPARTMENTS	Actin_cortical_patch	0.00421	22
FSS	072-hr	Jensen_COMPARTMENTS	Eukaryotic_translation_initiation_factor_4F_complex	0.00503	3
FSS	072-hr	Jensen_COMPARTMENTS	Endocytic_patch	0.00528	22
FSS	072-hr	Jensen_COMPARTMENTS	Omegasome	0.0211	11
FSS	072-hr	Jensen_COMPARTMENTS	Ragulator_complex	0.0306	14
FSS	072-hr	GO_Biological_Process_2018	positive regulation of protein localization to Cajal body (GO:1904871)	0.000306	7
FSS	072-hr	GO_Biological_Process_2018	regulation of protein localization to Cajal body (GO:1904869)	0.000306	7
FSS	072-hr	GO_Biological_Process_2018	positive regulation of telomere maintenance via telomere lengthening (GO:1904358)	0.00113	10
FSS	072-hr	GO_Biological_Process_2018	regulation of telomere maintenance via telomerase (GO:0032210)	0.00299	13
FSS	072-hr	GO_Biological_Process_2018	cellular protein complex assembly (GO:0043623)	0.00388	28
FSS	072-hr	GO_Biological_Process_2018	late endosome to vacuole transport (GO:0045324)	0.00503	3
FSS	072-hr	GO_Biological_Process_2018	positive regulation of telomerase activity (GO:0051973)	0.00655	9
FSS	072-hr	GO_Biological_Process_2018	positive regulation of establishment of protein localization to telomere (GO:1904851)	0.00728	6
FSS	072-hr	GO_Biological_Process_2018	regulation of establishment of protein localization to telomere (GO:0070203)	0.01	6
FSS	072-hr	GO_Biological_Process_2018	response to endoplasmic reticulum stress (GO:0034976)	0.0313	26
FSS	072-hr	GO_Biological_Process_2018	macroautophagy (GO:0016236)	0.0389	30
FSS	072-hr	GO_Molecular_Function_2018	translation initiation factor activity (GO:0003743)	4.5e-05	11
FSS	072-hr	GO_Molecular_Function_2018	translation factor activity, RNA binding (GO:0008135)	7.82e-05	15
FSS	072-hr	miRTarBase_2017	hsa-miR-503-5p	0.000413	47
FSS	072-hr	miRTarBase_2017	hsa-miR-6834-5p	0.00281	24
FSS	072-hr	miRTarBase_2017	hsa-miR-15a-5p	0.00697	108
FSS	072-hr	miRTarBase_2017	hsa-miR-3065-5p	0.00803	24
FSS	072-hr	miRTarBase_2017	hsa-miR-4713-3p	0.0211	12
FSS	072-hr	miRTarBase_2017	mmu-miR-3100-5p	0.0379	7
FSS	072-hr	miRTarBase_2017	hsa-miR-18a-5p	0.0456	46
FSS	168-hr	PPI_Hub_Proteins	SGK1	0.0209	25
FSS	168-hr	NURSA_Human_Endogenous_Complexome	BL2013 (AGAP3)	0.00809	20
FSS	168-hr	NURSA_Human_Endogenous_Complexome	BL6591 (NUMBL)	0.0111	27
FSS	168-hr	NURSA_Human_Endogenous_Complexome	BL1038 (RCOR1)	0.0117	31
FSS	168-hr	NURSA_Human_Endogenous_Complexome	BL1009 (FKBP15)	0.0191	30
FSS	168-hr	NURSA_Human_Endogenous_Complexome	BL9484 (EYA2)	0.0258	31
FSS	168-hr	NURSA_Human_Endogenous_Complexome	BL2505 (PITX1)	0.0282	36
FSS	168-hr	NURSA_Human_Endogenous_Complexome	CBC192 (ERCC6L)	0.0349	29
FSS	168-hr	NURSA_Human_Endogenous_Complexome	BL5589 (MYBL2)	0.0364	43
FSS	168-hr	NURSA_Human_Endogenous_Complexome	BL2220 (HPS3)	0.0417	24
FSS	168-hr	NURSA_Human_Endogenous_Complexome	BL2381 (TAOK1)	0.0421	47
FSS	168-hr	NURSA_Human_Endogenous_Complexome	BL2157 (USP34)	0.0427	57
FSS	168-hr	NURSA_Human_Endogenous_Complexome	BL4488 (KDM5C)	0.0477	44
FSS	168-hr	NURSA_Human_Endogenous_Complexome	BL4287 (PPP2R5A)	0.0487	60
FSS	168-hr	Reactome_2016	Glyoxylate metabolism and glycine degradation_Homo sapiens_R-HSA-389661	0.0106	13
FSS	168-hr	Reactome_2016	Energy dependent regulation of mTOR by LKB1-AMPK_Homo sapiens_R-HSA-380972	0.0158	8
FSS	168-hr	Reactome_2016	Macroautophagy_Homo sapiens_R-HSA-1632852	0.0301	19
FSS	168-hr	Reactome_2016	ER to Golgi Anterograde Transport_Homo sapiens_R-HSA-199977	0.0417	30
FSS	168-hr	Reactome_2016	Antigen processing: Ubiquitination & Proteasome degradation_Homo sapiens_R-HSA-983168	0.0421	50
FSS	168-hr	Reactome_2016	BBSome-mediated cargo-targeting to cilium_Homo sapiens_R-HSA-5620922	0.0454	9
FSS	168-hr	Reactome_2016	Folding of actin by CCT/TriC_Homo sapiens_R-HSA-390450	0.046	7
FSS	168-hr	Reactome_2016	mTOR signalling_Homo sapiens_R-HSA-165159	0.0471	10
FSS	168-hr	Reactome_2016	Ribosomal scanning and start codon recognition_Homo sapiens_R-HSA-72702	0.0495	25
FSS	168-hr	BioPlex_2017	ODF1	0.00114	9
FSS	168-hr	BioPlex_2017	SLC7A1	0.00218	18
FSS	168-hr	BioPlex_2017	DCAF11	0.00224	12
FSS	168-hr	BioPlex_2017	HDAC10	0.00578	6
FSS	168-hr	BioPlex_2017	GPR114	0.0065	26
FSS	168-hr	BioPlex_2017	DCAF10	0.00668	8
FSS	168-hr	BioPlex_2017	PSMD12	0.0249	16
FSS	168-hr	BioPlex_2017	EIF4A1	0.0316	7
FSS	168-hr	BioPlex_2017	PSMD13	0.046	5
FSS	168-hr	BioPlex_2017	NUP153	0.046	4
FSS	168-hr	BioPlex_2017	PSMD8	0.046	4
FSS	168-hr	BioPlex_2017	DNAI2	0.046	6
FSS	168-hr	WikiPathways_2019_Human	Translation Factors WP107	0.0354	13
FSS	168-hr	KEGG_2019_Human	Mitophagy	0.0264	16
FSS	168-hr	KEGG_2019_Mouse	Mitophagy	0.023	16
FSS	168-hr	BioPlanet_2019	eIF4E and p70 S6 kinase regulation	0.014	9
FSS	168-hr	BioPlanet_2019	Eukaryotic protein translation	0.0204	4
FSS	168-hr	BioPlanet_2019	Translation factors	0.0305	13
FSS	168-hr	BioPlanet_2019	Folding of actin by CCT/TriC	0.0377	7
FSS	168-hr	BioPlanet_2019	Activation of mRNA upon binding of the cap-binding complex and eIFs, and subsequent binding to 43S	0.0495	27
FSS	168-hr	Jensen_TISSUES	HELF_cell	0.0168	5
FSS	168-hr	Jensen_TISSUES	Substantia_nigra	0.0385	15
FSS	168-hr	Jensen_COMPARTMENTS	Ragulator_complex	0.00788	14
FSS	168-hr	Jensen_COMPARTMENTS	Oxidoreductase_complex	0.00918	45
FSS	168-hr	Jensen_COMPARTMENTS	Omegasome	0.0221	11
FSS	168-hr	Jensen_COMPARTMENTS	Eukaryotic_translation_initiation_factor_4F_complex	0.03	3
FSS	168-hr	Jensen_COMPARTMENTS	chaperonin-containing_T-complex	0.03	7
FSS	168-hr	Jensen_COMPARTMENTS	Actin_cortical_patch	0.0317	22
FSS	168-hr	Jensen_COMPARTMENTS	Endocytic_patch	0.0366	22
FSS	168-hr	GO_Biological_Process_2018	macroautophagy (GO:0016236)	0.0164	30
FSS	168-hr	GO_Biological_Process_2018	late endosome to vacuole transport (GO:0045324)	0.03	3
FSS	168-hr	GO_Biological_Process_2018	positive regulation of protein localization to Cajal body (GO:1904871)	0.03	7
FSS	168-hr	GO_Biological_Process_2018	regulation of protein localization to Cajal body (GO:1904869)	0.03	7
FSS	168-hr	GO_Biological_Process_2018	cellular protein complex assembly (GO:0043623)	0.0322	28
FSS	168-hr	GO_Biological_Process_2018	positive regulation of telomere maintenance via telomere lengthening (GO:1904358)	0.0335	10
FSS	168-hr	GO_Biological_Process_2018	response to endoplasmic reticulum stress (GO:0034976)	0.0349	26
FSS	168-hr	GO_Biological_Process_2018	regulation of telomere maintenance via telomerase (GO:0032210)	0.0354	13
FSS	168-hr	GO_Biological_Process_2018	positive regulation of telomerase activity (GO:0051973)	0.0366	9
FSS	168-hr	GO_Biological_Process_2018	positive regulation of establishment of protein localization to telomere (GO:1904851)	0.0377	6
FSS	168-hr	GO_Biological_Process_2018	regulation of establishment of protein localization to telomere (GO:0070203)	0.046	6
FSS	168-hr	GO_Molecular_Function_2018	translation factor activity, RNA binding (GO:0008135)	0.0321	15
FSS	168-hr	GO_Molecular_Function_2018	translation initiation factor activity (GO:0003743)	0.04	11
FSS	168-hr	miRTarBase_2017	hsa-miR-503-5p	0.000227	47
FSS	168-hr	miRTarBase_2017	hsa-miR-18a-5p	0.0116	46
FSS	168-hr	miRTarBase_2017	mmu-miR-3100-5p	0.0172	7
FSS	168-hr	miRTarBase_2017	hsa-miR-4713-3p	0.0221	12
FSS	168-hr	miRTarBase_2017	hsa-miR-6834-5p	0.0246	24
FSS	168-hr	miRTarBase_2017	hsa-miR-15a-5p	0.0314	108
FSS	168-hr	miRTarBase_2017	hsa-miR-3065-5p	0.0368	24
CIE+FSS	000-hr	PPI_Hub_Proteins	HSP90AB1	0.00255	40
CIE+FSS	000-hr	PPI_Hub_Proteins	BCL2	0.0079	31
CIE+FSS	000-hr	PPI_Hub_Proteins	ARRB1	0.0124	60
CIE+FSS	000-hr	PPI_Hub_Proteins	HNRNPA1	0.0308	29
CIE+FSS	000-hr	PPI_Hub_Proteins	NFKB2	0.0453	44
CIE+FSS	000-hr	NURSA_Human_Endogenous_Complexome	BL8524 (CLASP2)	1.27e-07	46
CIE+FSS	000-hr	NURSA_Human_Endogenous_Complexome	BL6566 (KNTC1)	8.44e-07	36
CIE+FSS	000-hr	NURSA_Human_Endogenous_Complexome	BL5495 (RAD18)	9.09e-07	98
CIE+FSS	000-hr	NURSA_Human_Endogenous_Complexome	CBC2031 (ZMYND8)	2.07e-06	85
CIE+FSS	000-hr	NURSA_Human_Endogenous_Complexome	BL7903 (C16orf53)	2.57e-06	41
CIE+FSS	000-hr	NURSA_Human_Endogenous_Complexome	BL1042 (AGAP1)	2.7e-06	66
CIE+FSS	000-hr	NURSA_Human_Endogenous_Complexome	BL2229 (FIGNL1)	2.72e-06	51
CIE+FSS	000-hr	NURSA_Human_Endogenous_Complexome	BL130 (MSH6)	3.25e-06	85
CIE+FSS	000-hr	NURSA_Human_Endogenous_Complexome	BL2272 (TCF12)	5.45e-06	80
CIE+FSS	000-hr	NURSA_Human_Endogenous_Complexome	BL1706 (PHB2)	5.54e-06	51
CIE+FSS	000-hr	NURSA_Human_Endogenous_Complexome	BL1425 (FOXO1)	6.07e-06	63
CIE+FSS	000-hr	NURSA_Human_Endogenous_Complexome	BL1544 (TTK)	7.12e-06	74
CIE+FSS	000-hr	NURSA_Human_Endogenous_Complexome	BL8332 (C1orf55)	9.84e-06	80
CIE+FSS	000-hr	NURSA_Human_Endogenous_Complexome	BL1008 (FKBP15)	1.07e-05	40
CIE+FSS	000-hr	NURSA_Human_Endogenous_Complexome	BL7558 (UPF1)	1.19e-05	54
CIE+FSS	000-hr	NURSA_Human_Endogenous_Complexome	BL7740 (CCNK)	1.29e-05	41
CIE+FSS	000-hr	NURSA_Human_Endogenous_Complexome	BL938 (SP1)	1.35e-05	109
CIE+FSS	000-hr	NURSA_Human_Endogenous_Complexome	BL4545 (HMG20B)	1.77e-05	47
CIE+FSS	000-hr	NURSA_Human_Endogenous_Complexome	BL2462 (DDX5)	1.84e-05	84
CIE+FSS	000-hr	NURSA_Human_Endogenous_Complexome	BL2712 (FANCE)	1.88e-05	35
CIE+FSS	000-hr	NURSA_Human_Endogenous_Complexome	BL2846 (MED27)	2.36e-05	34
CIE+FSS	000-hr	NURSA_Human_Endogenous_Complexome	BL1733 (SPEN)	2.36e-05	34
CIE+FSS	000-hr	NURSA_Human_Endogenous_Complexome	BL3509 (KDM4A)	2.47e-05	90
CIE+FSS	000-hr	NURSA_Human_Endogenous_Complexome	BL5826 (ORC6L)	2.65e-05	66
CIE+FSS	000-hr	NURSA_Human_Endogenous_Complexome	BL4945 (TRIP10)	2.82e-05	19
CIE+FSS	000-hr	NURSA_Human_Endogenous_Complexome	BL1806 (MTA1)	3.33e-05	29
CIE+FSS	000-hr	NURSA_Human_Endogenous_Complexome	BL4485 (KDM5C)	3.42e-05	41
CIE+FSS	000-hr	NURSA_Human_Endogenous_Complexome	BL5913 (NUCKS1)	3.7e-05	52
CIE+FSS	000-hr	NURSA_Human_Endogenous_Complexome	BL5062 (POLH)	3.75e-05	30
CIE+FSS	000-hr	NURSA_Human_Endogenous_Complexome	BL7201 (EPS8L2)	3.76e-05	42
CIE+FSS	000-hr	NURSA_Human_Endogenous_Complexome	BL6699 (EIF3H)	4.14e-05	63
CIE+FSS	000-hr	NURSA_Human_Endogenous_Complexome	CBC572 (ESPL1)	4.44e-05	26
CIE+FSS	000-hr	NURSA_Human_Endogenous_Complexome	BL2588 (NCOR2)	5.16e-05	49
CIE+FSS	000-hr	NURSA_Human_Endogenous_Complexome	BL2763 (HNRNPU)	5.35e-05	47
CIE+FSS	000-hr	NURSA_Human_Endogenous_Complexome	BL8346 (KIAA1688)	5.52e-05	33
CIE+FSS	000-hr	NURSA_Human_Endogenous_Complexome	BL2257 (PRKRIR)	5.76e-05	25
CIE+FSS	000-hr	NURSA_Human_Endogenous_Complexome	CBC692 (GTPBP3)	6.49e-05	36
CIE+FSS	000-hr	NURSA_Human_Endogenous_Complexome	BL8779 (SEPT9)	6.49e-05	36
CIE+FSS	000-hr	NURSA_Human_Endogenous_Complexome	BL531 (MCM10)	6.55e-05	105
CIE+FSS	000-hr	NURSA_Human_Endogenous_Complexome	BL2366 (KIAA0528)	6.92e-05	61
CIE+FSS	000-hr	NURSA_Human_Endogenous_Complexome	BL1737 (CARM1)	7.52e-05	54
CIE+FSS	000-hr	NURSA_Human_Endogenous_Complexome	BL1575 (CDC2L6)	0.000102	44
CIE+FSS	000-hr	NURSA_Human_Endogenous_Complexome	BL2266 (TDP1)	0.000104	25
CIE+FSS	000-hr	NURSA_Human_Endogenous_Complexome	BL2041 (XRN2)	0.000114	34
CIE+FSS	000-hr	NURSA_Human_Endogenous_Complexome	BL8865 (PRKCA)	0.000115	22
CIE+FSS	000-hr	NURSA_Human_Endogenous_Complexome	CBC2032 (ZMYND8)	0.000123	72
CIE+FSS	000-hr	NURSA_Human_Endogenous_Complexome	BL2210 (LATS1)	0.000139	24
CIE+FSS	000-hr	NURSA_Human_Endogenous_Complexome	BL406 (RFC3)	0.000148	67
CIE+FSS	000-hr	NURSA_Human_Endogenous_Complexome	BL1028 (INTS9)	0.000165	42
CIE+FSS	000-hr	NURSA_Human_Endogenous_Complexome	BL663 (RFC3)	0.000182	29
CIE+FSS	000-hr	NURSA_Human_Endogenous_Complexome	BL5157 (SGOL2)	0.000187	26
CIE+FSS	000-hr	NURSA_Human_Endogenous_Complexome	BL480 (UBE3A)	0.00019	38
CIE+FSS	000-hr	NURSA_Human_Endogenous_Complexome	BL7008 (ZNF768)	0.00019	18
CIE+FSS	000-hr	NURSA_Human_Endogenous_Complexome	BL4588 (CHAF1B)	0.000194	57
CIE+FSS	000-hr	NURSA_Human_Endogenous_Complexome	BL3924 (PPP3CA)	0.000201	14
CIE+FSS	000-hr	NURSA_Human_Endogenous_Complexome	BL5834 (KIAA1524)	0.000247	17
CIE+FSS	000-hr	NURSA_Human_Endogenous_Complexome	EPI-2282-1 (PDK2)	0.000247	16
CIE+FSS	000-hr	NURSA_Human_Endogenous_Complexome	BL756 (CSNK2A2)	0.000252	43
CIE+FSS	000-hr	NURSA_Human_Endogenous_Complexome	BL773 (TREX1)	0.000267	58
CIE+FSS	000-hr	NURSA_Human_Endogenous_Complexome	BL294 (RPRD2)	0.00027	71
CIE+FSS	000-hr	NURSA_Human_Endogenous_Complexome	BL677 (LEO1)	0.000279	42
CIE+FSS	000-hr	NURSA_Human_Endogenous_Complexome	BL8473 (MADD)	0.000306	40
CIE+FSS	000-hr	NURSA_Human_Endogenous_Complexome	CS-9665B (CASP3)	0.000325	95
CIE+FSS	000-hr	NURSA_Human_Endogenous_Complexome	BL5844 (ZFC3H1)	0.000326	57
CIE+FSS	000-hr	NURSA_Human_Endogenous_Complexome	BL2780 (SUV39H1)	0.000333	41
CIE+FSS	000-hr	NURSA_Human_Endogenous_Complexome	BL7477 (CHTF18)	0.000419	63
CIE+FSS	000-hr	NURSA_Human_Endogenous_Complexome	BL6624 (FOXC2)	0.000433	19
CIE+FSS	000-hr	NURSA_Human_Endogenous_Complexome	BL4546 (HMG20B)	0.000446	78
CIE+FSS	000-hr	NURSA_Human_Endogenous_Complexome	BL7063 (CHUK)	0.00046	31
CIE+FSS	000-hr	NURSA_Human_Endogenous_Complexome	BL7647 (MAP3K7)	0.00046	38
CIE+FSS	000-hr	NURSA_Human_Endogenous_Complexome	BL1761 (CTBP1)	0.000468	61
CIE+FSS	000-hr	NURSA_Human_Endogenous_Complexome	BL5675 (ANKRD26)	0.000471	20
CIE+FSS	000-hr	NURSA_Human_Endogenous_Complexome	BL435 (NCOA1)	0.00048	66
CIE+FSS	000-hr	NURSA_Human_Endogenous_Complexome	EPI-1615-1 (CHUK)	0.000525	17
CIE+FSS	000-hr	NURSA_Human_Endogenous_Complexome	BL1118 (SMC5)	0.000542	34
CIE+FSS	000-hr	NURSA_Human_Endogenous_Complexome	PHF8 (PHF8)	0.000564	41
CIE+FSS	000-hr	NURSA_Human_Endogenous_Complexome	BL1097 (DYRK3)	0.000602	30
CIE+FSS	000-hr	NURSA_Human_Endogenous_Complexome	EPI-1236-1 (MAP2K2)	0.000621	24
CIE+FSS	000-hr	NURSA_Human_Endogenous_Complexome	BL2762 (HNRNPU)	0.000676	42
CIE+FSS	000-hr	NURSA_Human_Endogenous_Complexome	BL7408 (ZC3H3)	0.000677	17
CIE+FSS	000-hr	NURSA_Human_Endogenous_Complexome	BL755 (CSNK2A2)	0.000677	20
CIE+FSS	000-hr	NURSA_Human_Endogenous_Complexome	BL6324 (ABL1)	0.000688	59
CIE+FSS	000-hr	NURSA_Human_Endogenous_Complexome	BL6260 (MBD4)	0.000746	37
CIE+FSS	000-hr	NURSA_Human_Endogenous_Complexome	SC-67022 (SPDEF)	0.000764	50
CIE+FSS	000-hr	NURSA_Human_Endogenous_Complexome	BL5889 (ENAH)	0.000781	50
CIE+FSS	000-hr	NURSA_Human_Endogenous_Complexome	BL4670 (PPP2R5D)	0.000797	41
CIE+FSS	000-hr	NURSA_Human_Endogenous_Complexome	BL1112 (CENPH)	0.000815	11
CIE+FSS	000-hr	NURSA_Human_Endogenous_Complexome	BL2766 (PRMT2)	0.000874	17
CIE+FSS	000-hr	NURSA_Human_Endogenous_Complexome	BL434 (NCOA1)	0.000905	51
CIE+FSS	000-hr	NURSA_Human_Endogenous_Complexome	BL1867 (TRIP4)	0.000922	23
CIE+FSS	000-hr	NURSA_Human_Endogenous_Complexome	BL5845 (CCDC82)	0.000922	24
CIE+FSS	000-hr	NURSA_Human_Endogenous_Complexome	BL2256 (PRKRIR)	0.000922	20
CIE+FSS	000-hr	NURSA_Human_Endogenous_Complexome	SC-543 (ESR1)	0.000927	87
CIE+FSS	000-hr	NURSA_Human_Endogenous_Complexome	BL5783 (WDR44)	0.000973	19
CIE+FSS	000-hr	NURSA_Human_Endogenous_Complexome	CBC691 (GTPBP2)	0.00109	48
CIE+FSS	000-hr	NURSA_Human_Endogenous_Complexome	BL2446 (SAFB)	0.00115	38
CIE+FSS	000-hr	NURSA_Human_Endogenous_Complexome	CBC541 (CYLD)	0.00119	27
CIE+FSS	000-hr	NURSA_Human_Endogenous_Complexome	BL1026 (INTS7)	0.00134	25
CIE+FSS	000-hr	NURSA_Human_Endogenous_Complexome	BL2373 (INPPL1)	0.00134	22
CIE+FSS	000-hr	NURSA_Human_Endogenous_Complexome	BL7656 (C2orf3)	0.00143	40
CIE+FSS	000-hr	NURSA_Human_Endogenous_Complexome	BL4516 (ATRX)	0.00145	68
CIE+FSS	000-hr	NURSA_Human_Endogenous_Complexome	BL8641 (MINK1)	0.00155	45
CIE+FSS	000-hr	NURSA_Human_Endogenous_Complexome	BL5415 (DHX57)	0.00161	29
CIE+FSS	000-hr	NURSA_Human_Endogenous_Complexome	BL8736 (PRCC)	0.00162	49
CIE+FSS	000-hr	NURSA_Human_Endogenous_Complexome	BL465 (AHCYL2)	0.00163	28
CIE+FSS	000-hr	NURSA_Human_Endogenous_Complexome	CBC641 (CC2D1B)	0.00166	49
CIE+FSS	000-hr	NURSA_Human_Endogenous_Complexome	BL8515 (CKAP2)	0.00167	39
CIE+FSS	000-hr	NURSA_Human_Endogenous_Complexome	SC-12739 (CSNK2B)	0.0017	16
CIE+FSS	000-hr	NURSA_Human_Endogenous_Complexome	BL7338 (LRWD1)	0.00176	33
CIE+FSS	000-hr	NURSA_Human_Endogenous_Complexome	BL5503 (HDAC6)	0.00187	17
CIE+FSS	000-hr	NURSA_Human_Endogenous_Complexome	BL6794 (XPA)	0.00191	25
CIE+FSS	000-hr	NURSA_Human_Endogenous_Complexome	BL325 (NCOA2)	0.00191	36
CIE+FSS	000-hr	NURSA_Human_Endogenous_Complexome	BL4184 (USP16)	0.00198	31
CIE+FSS	000-hr	NURSA_Human_Endogenous_Complexome	SC-71539 (MAGEA1)	0.00209	63
CIE+FSS	000-hr	NURSA_Human_Endogenous_Complexome	BL6011 (PHIP)	0.00209	42
CIE+FSS	000-hr	NURSA_Human_Endogenous_Complexome	BL2127 (HDAC3)	0.00211	78
CIE+FSS	000-hr	NURSA_Human_Endogenous_Complexome	BL2600 (BRIP1)	0.00221	62
CIE+FSS	000-hr	NURSA_Human_Endogenous_Complexome	BL5038 (CHD8)	0.00262	45
CIE+FSS	000-hr	NURSA_Human_Endogenous_Complexome	BL4783 (AKT1S1)	0.00266	45
CIE+FSS	000-hr	NURSA_Human_Endogenous_Complexome	BL7472 (ADRM1)	0.003	45
CIE+FSS	000-hr	NURSA_Human_Endogenous_Complexome	BL580 (MDC1)	0.00308	88
CIE+FSS	000-hr	NURSA_Human_Endogenous_Complexome	BL8688 (SET)	0.00319	20
CIE+FSS	000-hr	NURSA_Human_Endogenous_Complexome	BL2452 (TGFB1I1)	0.00413	64
CIE+FSS	000-hr	NURSA_Human_Endogenous_Complexome	BL9187 (C19orf62)	0.0045	20
CIE+FSS	000-hr	NURSA_Human_Endogenous_Complexome	BL2854 (MED18)	0.0048	34
CIE+FSS	000-hr	NURSA_Human_Endogenous_Complexome	BL7340 (LRWD1)	0.0048	37
CIE+FSS	000-hr	NURSA_Human_Endogenous_Complexome	BL360 (HLTF)	0.00484	22
CIE+FSS	000-hr	NURSA_Human_Endogenous_Complexome	BL460 (RBM14)	0.00499	35
CIE+FSS	000-hr	NURSA_Human_Endogenous_Complexome	BL8796 (DAB2IP)	0.00533	27
CIE+FSS	000-hr	NURSA_Human_Endogenous_Complexome	BL391 (RAD21)	0.0054	37
CIE+FSS	000-hr	NURSA_Human_Endogenous_Complexome	BL7984 (ABCB9)	0.0057	11
CIE+FSS	000-hr	NURSA_Human_Endogenous_Complexome	BL835 (MLL4)	0.00682	15
CIE+FSS	000-hr	NURSA_Human_Endogenous_Complexome	BL5800 (GSG2)	0.00682	17
CIE+FSS	000-hr	NURSA_Human_Endogenous_Complexome	EPI-1586-1 (MAPK1)	0.00682	19
CIE+FSS	000-hr	NURSA_Human_Endogenous_Complexome	BL9162 (CARD11)	0.00687	18
CIE+FSS	000-hr	NURSA_Human_Endogenous_Complexome	BL3695 (DLGAP5)	0.00744	42
CIE+FSS	000-hr	NURSA_Human_Endogenous_Complexome	BL3734 (CBX4)	0.00837	34
CIE+FSS	000-hr	NURSA_Human_Endogenous_Complexome	BL8704 (DOCK4)	0.00883	13
CIE+FSS	000-hr	NURSA_Human_Endogenous_Complexome	a-HCV9 ()	0.0113	10
CIE+FSS	000-hr	NURSA_Human_Endogenous_Complexome	BL976 (PLK1)	0.0119	16
CIE+FSS	000-hr	NURSA_Human_Endogenous_Complexome	BL3238 (DDX28)	0.0119	17
CIE+FSS	000-hr	NURSA_Human_Endogenous_Complexome	BL6346 (ATF2)	0.0121	27
CIE+FSS	000-hr	NURSA_Human_Endogenous_Complexome	EPI-2610-1 (BAG2)	0.013	12
CIE+FSS	000-hr	NURSA_Human_Endogenous_Complexome	BL8312 (PAWR)	0.0134	20
CIE+FSS	000-hr	NURSA_Human_Endogenous_Complexome	BL437 (NCOA2)	0.0139	66
CIE+FSS	000-hr	NURSA_Human_Endogenous_Complexome	BL1242 (MAML2)	0.0145	63
CIE+FSS	000-hr	NURSA_Human_Endogenous_Complexome	BL4285 (HGS)	0.0161	18
CIE+FSS	000-hr	NURSA_Human_Endogenous_Complexome	BL1491 (NIPBL)	0.0175	15
CIE+FSS	000-hr	NURSA_Human_Endogenous_Complexome	BL1113 (CENPH)	0.0196	25
CIE+FSS	000-hr	NURSA_Human_Endogenous_Complexome	BL8525 (CLASP2)	0.0224	30
CIE+FSS	000-hr	NURSA_Human_Endogenous_Complexome	BL5212 (DOCK10)	0.0235	22
CIE+FSS	000-hr	NURSA_Human_Endogenous_Complexome	BL8654 (BCCIP)	0.0241	29
CIE+FSS	000-hr	NURSA_Human_Endogenous_Complexome	BL7872 (RAPGEF6)	0.0259	15
CIE+FSS	000-hr	NURSA_Human_Endogenous_Complexome	BL9468 (CLOCK)	0.0264	39
CIE+FSS	000-hr	NURSA_Human_Endogenous_Complexome	EPI-2698-1 (APBB1IP)	0.0386	22
CIE+FSS	000-hr	NURSA_Human_Endogenous_Complexome	BL7746 (OBFC2A)	0.0434	19
CIE+FSS	000-hr	NURSA_Human_Endogenous_Complexome	BL8252 (QSER1)	0.0473	30
CIE+FSS	000-hr	NURSA_Human_Endogenous_Complexome	BL3609 (MAZ)	0.0483	28
CIE+FSS	000-hr	Reactome_2016	Intra-Golgi and retrograde Golgi-to-ER traffic_Homo sapiens_R-HSA-6811442	0.00242	48
CIE+FSS	000-hr	Reactome_2016	Membrane Trafficking_Homo sapiens_R-HSA-199991	0.0079	96
CIE+FSS	000-hr	Reactome_2016	Pyruvate metabolism_Homo sapiens_R-HSA-70268	0.0084	9
CIE+FSS	000-hr	Reactome_2016	MASTL Facilitates Mitotic Progression_Homo sapiens_R-HSA-2465910	0.0262	7
CIE+FSS	000-hr	Reactome_2016	Vesicle-mediated transport_Homo sapiens_R-HSA-5653656	0.0263	104
CIE+FSS	000-hr	Reactome_2016	Regulation of TP53 Activity_Homo sapiens_R-HSA-5633007	0.0279	32
CIE+FSS	000-hr	Reactome_2016	RHO GTPases Activate WASPs and WAVEs_Homo sapiens_R-HSA-5663213	0.0329	13
CIE+FSS	000-hr	Reactome_2016	TP53 Regulates Transcription of Genes Involved in Cytochrome C Release_Homo sapiens_R-HSA-6803204	0.0363	7
CIE+FSS	000-hr	Reactome_2016	MAPK targets/ Nuclear events mediated by MAP kinases_Homo sapiens_R-HSA-450282	0.0497	10
CIE+FSS	000-hr	BioPlex_2017	ACTR1B	0.000679	13
CIE+FSS	000-hr	BioPlex_2017	SAMD4A	0.00677	6
CIE+FSS	000-hr	BioPlex_2017	ACTR3B	0.00751	14
CIE+FSS	000-hr	BioPlex_2017	VPS13C	0.0159	5
CIE+FSS	000-hr	BioPlex_2017	PDHB	0.0159	8
CIE+FSS	000-hr	BioPlex_2017	FAM63B	0.02	9
CIE+FSS	000-hr	BioPlex_2017	DCTN1	0.0363	8
CIE+FSS	000-hr	BioPlex_2017	PDGFD	0.0363	9
CIE+FSS	000-hr	WikiPathways_2019_Human	Photodynamic therapy-induced HIF-1 survival signaling WP3614	0.000662	11
CIE+FSS	000-hr	WikiPathways_2019_Human	Physiological and Pathological Hypertrophy of the Heart WP1528	0.00564	8
CIE+FSS	000-hr	WikiPathways_2019_Human	Sterol Regulatory Element-Binding Proteins (SREBP) signalling WP1982	0.00657	21
CIE+FSS	000-hr	WikiPathways_2019_Human	Nonalcoholic fatty liver disease WP4396	0.00907	37
CIE+FSS	000-hr	KEGG_2019_Human	Amyotrophic lateral sclerosis (ALS)	0.000525	19
CIE+FSS	000-hr	KEGG_2019_Human	Pyruvate metabolism	0.0149	13
CIE+FSS	000-hr	KEGG_2019_Human	Glycolysis / Gluconeogenesis	0.0161	20
CIE+FSS	000-hr	KEGG_2019_Human	Oxytocin signaling pathway	0.0312	33
CIE+FSS	000-hr	KEGG_2019_Mouse	Amyotrophic lateral sclerosis (ALS)	0.000626	19
CIE+FSS	000-hr	KEGG_2019_Mouse	Pyruvate metabolism	0.00349	14
CIE+FSS	000-hr	KEGG_2019_Mouse	Glycolysis / Gluconeogenesis	0.0146	20
CIE+FSS	000-hr	KEGG_2019_Mouse	Oxytocin signaling pathway	0.0329	33
CIE+FSS	000-hr	KEGG_2019_Mouse	Salmonella infection	0.0381	20
CIE+FSS	000-hr	BioPlanet_2019	Amyotrophic lateral sclerosis (ALS)	0.000742	20
CIE+FSS	000-hr	BioPlanet_2019	FSH regulation of apoptosis	0.00199	62
CIE+FSS	000-hr	BioPlanet_2019	Glycolysis and gluconeogenesis	0.0045	23
CIE+FSS	000-hr	BioPlanet_2019	Physiological and pathological hypertrophy of the heart	0.00692	8
CIE+FSS	000-hr	BioPlanet_2019	Glycolysis	0.0084	10
CIE+FSS	000-hr	BioPlanet_2019	ERBB1 downstream pathway	0.0126	30
CIE+FSS	000-hr	BioPlanet_2019	COPII-mediated vesicle transport	0.0193	4
CIE+FSS	000-hr	BioPlanet_2019	ATM-dependent DNA damage response	0.0227	18
CIE+FSS	000-hr	BioPlanet_2019	Pyruvate metabolism	0.0233	16
CIE+FSS	000-hr	BioPlanet_2019	Rheb GTPase activity by AMPK regulation	0.0262	5
CIE+FSS	000-hr	BioPlanet_2019	Nuclear events mediated by MAP kinases	0.0497	10
CIE+FSS	000-hr	Jensen_TISSUES	Lymph	2.43e-08	216
CIE+FSS	000-hr	Jensen_TISSUES	Gut	0.000134	1320
CIE+FSS	000-hr	Jensen_TISSUES	Posterior_pharynx	0.000631	4
CIE+FSS	000-hr	Jensen_COMPARTMENTS	Neuron_part	4.35e-09	258
CIE+FSS	000-hr	Jensen_COMPARTMENTS	Somatodendritic_compartment	6.06e-05	139
CIE+FSS	000-hr	Jensen_COMPARTMENTS	Vacuole	0.000893	228
CIE+FSS	000-hr	Jensen_COMPARTMENTS	Microtubule_bundle	0.00119	23
CIE+FSS	000-hr	Jensen_COMPARTMENTS	Astral_microtubule	0.00161	24
CIE+FSS	000-hr	Jensen_COMPARTMENTS	Dendrite	0.005	96
CIE+FSS	000-hr	Jensen_COMPARTMENTS	Transport_vesicle	0.00695	77
CIE+FSS	000-hr	Jensen_COMPARTMENTS	Pyruvate_dehydrogenase_complex	0.00892	5
CIE+FSS	000-hr	Jensen_COMPARTMENTS	Cytoplasmic_vesicle_membrane	0.0129	87
CIE+FSS	000-hr	Jensen_COMPARTMENTS	Endosome	0.0137	143
CIE+FSS	000-hr	Jensen_COMPARTMENTS	Succinate_dehydrogenase_complex	0.0137	43
CIE+FSS	000-hr	Jensen_COMPARTMENTS	Vesicle_membrane	0.0145	91
CIE+FSS	000-hr	Jensen_COMPARTMENTS	Endosome_membrane	0.0182	82
CIE+FSS	000-hr	Jensen_COMPARTMENTS	Extracellular_region_part	0.0182	621
CIE+FSS	000-hr	Jensen_COMPARTMENTS	Phosphomannomutase_complex	0.0194	14
CIE+FSS	000-hr	Jensen_COMPARTMENTS	Vacuolar_part	0.0196	149
CIE+FSS	000-hr	Jensen_COMPARTMENTS	Intramolecular_phosphotransferase_complex	0.0214	14
CIE+FSS	000-hr	Jensen_COMPARTMENTS	Cytoplasmic_vesicle_part	0.0259	108
CIE+FSS	000-hr	Jensen_COMPARTMENTS	Mitochondrion	0.0386	149
CIE+FSS	000-hr	Jensen_COMPARTMENTS	Glucosidase_II_complex	0.0423	19
CIE+FSS	000-hr	Jensen_COMPARTMENTS	Endosomal_part	0.0497	88
CIE+FSS	000-hr	GO_Biological_Process_2018	RNA splicing (GO:0008380)	0.00233	31
CIE+FSS	000-hr	GO_Biological_Process_2018	protein modification by small protein conjugation (GO:0032446)	0.00325	74
CIE+FSS	000-hr	GO_Biological_Process_2018	positive regulation of apoptotic process (GO:0043065)	0.00365	70
CIE+FSS	000-hr	GO_Biological_Process_2018	positive regulation of establishment of protein localization to mitochondrion (GO:1903749)	0.00815	34
CIE+FSS	000-hr	GO_Biological_Process_2018	positive regulation of programmed cell death (GO:0043068)	0.00976	58
CIE+FSS	000-hr	GO_Biological_Process_2018	vesicle-mediated transport (GO:0016192)	0.0143	78
CIE+FSS	000-hr	GO_Biological_Process_2018	mitochondrial fragmentation involved in apoptotic process (GO:0043653)	0.0193	5
CIE+FSS	000-hr	GO_Biological_Process_2018	protein targeting to mitochondrion (GO:0006626)	0.0315	17
CIE+FSS	000-hr	GO_Biological_Process_2018	positive regulation of apoptotic signaling pathway (GO:2001235)	0.0353	24
CIE+FSS	000-hr	GO_Biological_Process_2018	regulation of IRE1-mediated unfolded protein response (GO:1903894)	0.0434	4
CIE+FSS	000-hr	GO_Biological_Process_2018	mitochondrial outer membrane permeabilization (GO:0097345)	0.0434	5
CIE+FSS	000-hr	GO_Molecular_Function_2018	syntaxin binding (GO:0019905)	0.0062	22
CIE+FSS	000-hr	GO_Molecular_Function_2018	ubiquitin-protein transferase activity (GO:0004842)	0.0183	73
CIE+FSS	000-hr	miRTarBase_2017	hsa-miR-4796-3p	0.000539	61
CIE+FSS	000-hr	miRTarBase_2017	hsa-miR-628-5p	0.00201	14
CIE+FSS	000-hr	miRTarBase_2017	hsa-miR-19a-3p	0.00224	106
CIE+FSS	000-hr	miRTarBase_2017	hsa-miR-664a-3p	0.00326	21
CIE+FSS	000-hr	miRTarBase_2017	hsa-miR-1199-5p	0.00426	19
CIE+FSS	000-hr	miRTarBase_2017	hsa-miR-19b-3p	0.00443	126
CIE+FSS	000-hr	miRTarBase_2017	hsa-miR-93-5p	0.00514	231
CIE+FSS	000-hr	miRTarBase_2017	hsa-miR-6751-3p	0.00523	19
CIE+FSS	000-hr	miRTarBase_2017	hsa-miR-3659	0.0119	18
CIE+FSS	000-hr	miRTarBase_2017	hsa-miR-181b-5p	0.0142	72
CIE+FSS	000-hr	miRTarBase_2017	hsa-miR-4724-5p	0.0153	27
CIE+FSS	000-hr	miRTarBase_2017	hsa-miR-20a-5p	0.0158	193
CIE+FSS	000-hr	miRTarBase_2017	hsa-miR-181d-5p	0.0213	60
CIE+FSS	000-hr	miRTarBase_2017	hsa-miR-526b-3p	0.0222	120
CIE+FSS	000-hr	miRTarBase_2017	hsa-miR-4803	0.0235	18
CIE+FSS	000-hr	miRTarBase_2017	hsa-miR-181c-5p	0.0241	58
CIE+FSS	000-hr	miRTarBase_2017	mmu-miR-34b-5p	0.0328	75
CIE+FSS	000-hr	miRTarBase_2017	hsa-miR-2467-3p	0.0386	88
CIE+FSS	000-hr	miRTarBase_2017	hsa-miR-4323	0.0475	19
CIE+FSS	072-hr	PPI_Hub_Proteins	HSP90AB1	6.5e-06	40
CIE+FSS	072-hr	PPI_Hub_Proteins	BCL2	3.24e-05	31
CIE+FSS	072-hr	PPI_Hub_Proteins	ARRB1	6.95e-05	60
CIE+FSS	072-hr	PPI_Hub_Proteins	NFKB2	0.000681	44
CIE+FSS	072-hr	PPI_Hub_Proteins	HNRNPA1	0.0151	29
CIE+FSS	072-hr	NURSA_Human_Endogenous_Complexome	BL8332 (C1orf55)	2.51e-09	80
CIE+FSS	072-hr	NURSA_Human_Endogenous_Complexome	BL7477 (CHTF18)	5.72e-09	63
CIE+FSS	072-hr	NURSA_Human_Endogenous_Complexome	BL773 (TREX1)	4.95e-08	58
CIE+FSS	072-hr	NURSA_Human_Endogenous_Complexome	CS-9665B (CASP3)	1.05e-07	95
CIE+FSS	072-hr	NURSA_Human_Endogenous_Complexome	BL580 (MDC1)	1.19e-07	88
CIE+FSS	072-hr	NURSA_Human_Endogenous_Complexome	SC-543 (ESR1)	2.44e-07	87
CIE+FSS	072-hr	NURSA_Human_Endogenous_Complexome	BL294 (RPRD2)	2.86e-07	71
CIE+FSS	072-hr	NURSA_Human_Endogenous_Complexome	BL5495 (RAD18)	3.61e-07	98
CIE+FSS	072-hr	NURSA_Human_Endogenous_Complexome	BL6699 (EIF3H)	3.93e-07	63
CIE+FSS	072-hr	NURSA_Human_Endogenous_Complexome	BL1008 (FKBP15)	7.38e-07	40
CIE+FSS	072-hr	NURSA_Human_Endogenous_Complexome	BL938 (SP1)	1.3e-06	109
CIE+FSS	072-hr	NURSA_Human_Endogenous_Complexome	BL5826 (ORC6L)	1.83e-06	66
CIE+FSS	072-hr	NURSA_Human_Endogenous_Complexome	BL2366 (KIAA0528)	2.06e-06	61
CIE+FSS	072-hr	NURSA_Human_Endogenous_Complexome	BL8524 (CLASP2)	2.31e-06	46
CIE+FSS	072-hr	NURSA_Human_Endogenous_Complexome	BL1042 (AGAP1)	2.85e-06	66
CIE+FSS	072-hr	NURSA_Human_Endogenous_Complexome	BL2462 (DDX5)	3.18e-06	84
CIE+FSS	072-hr	NURSA_Human_Endogenous_Complexome	BL4516 (ATRX)	3.65e-06	68
CIE+FSS	072-hr	NURSA_Human_Endogenous_Complexome	BL130 (MSH6)	6.47e-06	85
CIE+FSS	072-hr	NURSA_Human_Endogenous_Complexome	BL7340 (LRWD1)	7.65e-06	37
CIE+FSS	072-hr	NURSA_Human_Endogenous_Complexome	BL663 (RFC3)	9.97e-06	29
CIE+FSS	072-hr	NURSA_Human_Endogenous_Complexome	BL531 (MCM10)	1.02e-05	105
CIE+FSS	072-hr	NURSA_Human_Endogenous_Complexome	BL5844 (ZFC3H1)	1.02e-05	57
CIE+FSS	072-hr	NURSA_Human_Endogenous_Complexome	BL437 (NCOA2)	1.35e-05	66
CIE+FSS	072-hr	NURSA_Human_Endogenous_Complexome	BL4485 (KDM5C)	1.37e-05	41
CIE+FSS	072-hr	NURSA_Human_Endogenous_Complexome	BL5038 (CHD8)	1.75e-05	45
CIE+FSS	072-hr	NURSA_Human_Endogenous_Complexome	CBC2031 (ZMYND8)	2.62e-05	85
CIE+FSS	072-hr	NURSA_Human_Endogenous_Complexome	BL2272 (TCF12)	3.08e-05	80
CIE+FSS	072-hr	NURSA_Human_Endogenous_Complexome	BL9468 (CLOCK)	3.59e-05	39
CIE+FSS	072-hr	NURSA_Human_Endogenous_Complexome	BL4546 (HMG20B)	5.19e-05	78
CIE+FSS	072-hr	NURSA_Human_Endogenous_Complexome	BL5889 (ENAH)	6.9e-05	50
CIE+FSS	072-hr	NURSA_Human_Endogenous_Complexome	BL5415 (DHX57)	7.8e-05	29
CIE+FSS	072-hr	NURSA_Human_Endogenous_Complexome	BL5913 (NUCKS1)	8.55e-05	52
CIE+FSS	072-hr	NURSA_Human_Endogenous_Complexome	CBC2032 (ZMYND8)	9.43e-05	72
CIE+FSS	072-hr	NURSA_Human_Endogenous_Complexome	BL406 (RFC3)	9.58e-05	67
CIE+FSS	072-hr	NURSA_Human_Endogenous_Complexome	BL460 (RBM14)	9.83e-05	35
CIE+FSS	072-hr	NURSA_Human_Endogenous_Complexome	SC-71539 (MAGEA1)	9.91e-05	63
CIE+FSS	072-hr	NURSA_Human_Endogenous_Complexome	BL2127 (HDAC3)	0.000131	78
CIE+FSS	072-hr	NURSA_Human_Endogenous_Complexome	BL7647 (MAP3K7)	0.000144	38
CIE+FSS	072-hr	NURSA_Human_Endogenous_Complexome	BL2229 (FIGNL1)	0.000158	51
CIE+FSS	072-hr	NURSA_Human_Endogenous_Complexome	BL1706 (PHB2)	0.000186	51
CIE+FSS	072-hr	NURSA_Human_Endogenous_Complexome	BL7903 (C16orf53)	0.000197	41
CIE+FSS	072-hr	NURSA_Human_Endogenous_Complexome	BL1806 (MTA1)	0.000217	29
CIE+FSS	072-hr	NURSA_Human_Endogenous_Complexome	BL1242 (MAML2)	0.000237	63
CIE+FSS	072-hr	NURSA_Human_Endogenous_Complexome	BL2446 (SAFB)	0.000261	38
CIE+FSS	072-hr	NURSA_Human_Endogenous_Complexome	BL3509 (KDM4A)	0.000271	90
CIE+FSS	072-hr	NURSA_Human_Endogenous_Complexome	BL7201 (EPS8L2)	0.000312	42
CIE+FSS	072-hr	NURSA_Human_Endogenous_Complexome	BL2041 (XRN2)	0.000445	34
CIE+FSS	072-hr	NURSA_Human_Endogenous_Complexome	BL1026 (INTS7)	0.00045	25
CIE+FSS	072-hr	NURSA_Human_Endogenous_Complexome	BL1425 (FOXO1)	0.000461	63
CIE+FSS	072-hr	NURSA_Human_Endogenous_Complexome	EPI-1236-1 (MAP2K2)	0.000515	24
CIE+FSS	072-hr	NURSA_Human_Endogenous_Complexome	BL4184 (USP16)	0.000531	31
CIE+FSS	072-hr	NURSA_Human_Endogenous_Complexome	BL4588 (CHAF1B)	0.000539	57
CIE+FSS	072-hr	NURSA_Human_Endogenous_Complexome	BL7472 (ADRM1)	0.000563	45
CIE+FSS	072-hr	NURSA_Human_Endogenous_Complexome	BL480 (UBE3A)	0.000593	38
CIE+FSS	072-hr	NURSA_Human_Endogenous_Complexome	BL435 (NCOA1)	0.000597	66
CIE+FSS	072-hr	NURSA_Human_Endogenous_Complexome	BL4783 (AKT1S1)	0.000622	45
CIE+FSS	072-hr	NURSA_Human_Endogenous_Complexome	SC-67022 (SPDEF)	0.00067	50
CIE+FSS	072-hr	NURSA_Human_Endogenous_Complexome	BL6011 (PHIP)	0.000745	42
CIE+FSS	072-hr	NURSA_Human_Endogenous_Complexome	BL2600 (BRIP1)	0.000787	62
CIE+FSS	072-hr	NURSA_Human_Endogenous_Complexome	BL2846 (MED27)	0.000796	34
CIE+FSS	072-hr	NURSA_Human_Endogenous_Complexome	BL465 (AHCYL2)	0.000798	28
CIE+FSS	072-hr	NURSA_Human_Endogenous_Complexome	BL8641 (MINK1)	0.000818	45
CIE+FSS	072-hr	NURSA_Human_Endogenous_Complexome	BL1544 (TTK)	0.000849	74
CIE+FSS	072-hr	NURSA_Human_Endogenous_Complexome	BL325 (NCOA2)	0.000874	36
CIE+FSS	072-hr	NURSA_Human_Endogenous_Complexome	BL677 (LEO1)	0.000887	42
CIE+FSS	072-hr	NURSA_Human_Endogenous_Complexome	BL6566 (KNTC1)	0.00103	36
CIE+FSS	072-hr	NURSA_Human_Endogenous_Complexome	BL1761 (CTBP1)	0.00117	61
CIE+FSS	072-hr	NURSA_Human_Endogenous_Complexome	BL8796 (DAB2IP)	0.00145	27
CIE+FSS	072-hr	NURSA_Human_Endogenous_Complexome	BL5783 (WDR44)	0.00146	19
CIE+FSS	072-hr	NURSA_Human_Endogenous_Complexome	BL1028 (INTS9)	0.00156	42
CIE+FSS	072-hr	NURSA_Human_Endogenous_Complexome	BL391 (RAD21)	0.00156	37
CIE+FSS	072-hr	NURSA_Human_Endogenous_Complexome	BL8346 (KIAA1688)	0.00168	33
CIE+FSS	072-hr	NURSA_Human_Endogenous_Complexome	BL6260 (MBD4)	0.00172	37
CIE+FSS	072-hr	NURSA_Human_Endogenous_Complexome	EPI-2610-1 (BAG2)	0.00179	12
CIE+FSS	072-hr	NURSA_Human_Endogenous_Complexome	BL1118 (SMC5)	0.00182	34
CIE+FSS	072-hr	NURSA_Human_Endogenous_Complexome	BL2712 (FANCE)	0.00188	35
CIE+FSS	072-hr	NURSA_Human_Endogenous_Complexome	BL2257 (PRKRIR)	0.0019	25
CIE+FSS	072-hr	NURSA_Human_Endogenous_Complexome	BL7656 (C2orf3)	0.00204	40
CIE+FSS	072-hr	NURSA_Human_Endogenous_Complexome	BL2763 (HNRNPU)	0.00218	47
CIE+FSS	072-hr	NURSA_Human_Endogenous_Complexome	BL6624 (FOXC2)	0.00233	19
CIE+FSS	072-hr	NURSA_Human_Endogenous_Complexome	BL8515 (CKAP2)	0.00243	39
CIE+FSS	072-hr	NURSA_Human_Endogenous_Complexome	BL8736 (PRCC)	0.00254	49
CIE+FSS	072-hr	NURSA_Human_Endogenous_Complexome	BL5800 (GSG2)	0.0027	17
CIE+FSS	072-hr	NURSA_Human_Endogenous_Complexome	EPI-1586-1 (MAPK1)	0.0027	19
CIE+FSS	072-hr	NURSA_Human_Endogenous_Complexome	BL6324 (ABL1)	0.0027	59
CIE+FSS	072-hr	NURSA_Human_Endogenous_Complexome	BL2452 (TGFB1I1)	0.003	64
CIE+FSS	072-hr	NURSA_Human_Endogenous_Complexome	BL9187 (C19orf62)	0.00304	20
CIE+FSS	072-hr	NURSA_Human_Endogenous_Complexome	BL4285 (HGS)	0.00312	18
CIE+FSS	072-hr	NURSA_Human_Endogenous_Complexome	BL2588 (NCOR2)	0.00323	49
CIE+FSS	072-hr	NURSA_Human_Endogenous_Complexome	BL2780 (SUV39H1)	0.00349	41
CIE+FSS	072-hr	NURSA_Human_Endogenous_Complexome	BL7740 (CCNK)	0.00353	41
CIE+FSS	072-hr	NURSA_Human_Endogenous_Complexome	BL2854 (MED18)	0.00361	34
CIE+FSS	072-hr	NURSA_Human_Endogenous_Complexome	BL1575 (CDC2L6)	0.00408	44
CIE+FSS	072-hr	NURSA_Human_Endogenous_Complexome	BL8473 (MADD)	0.00417	40
CIE+FSS	072-hr	NURSA_Human_Endogenous_Complexome	PHF8 (PHF8)	0.00431	41
CIE+FSS	072-hr	NURSA_Human_Endogenous_Complexome	BL6346 (ATF2)	0.00433	27
CIE+FSS	072-hr	NURSA_Human_Endogenous_Complexome	BL2762 (HNRNPU)	0.00443	42
CIE+FSS	072-hr	NURSA_Human_Endogenous_Complexome	BL5212 (DOCK10)	0.00446	22
CIE+FSS	072-hr	NURSA_Human_Endogenous_Complexome	BL5845 (CCDC82)	0.00573	24
CIE+FSS	072-hr	NURSA_Human_Endogenous_Complexome	BL7558 (UPF1)	0.00607	54
CIE+FSS	072-hr	NURSA_Human_Endogenous_Complexome	BL1112 (CENPH)	0.0064	11
CIE+FSS	072-hr	NURSA_Human_Endogenous_Complexome	BL4545 (HMG20B)	0.00647	47
CIE+FSS	072-hr	NURSA_Human_Endogenous_Complexome	BL1737 (CARM1)	0.00647	54
CIE+FSS	072-hr	NURSA_Human_Endogenous_Complexome	BL5503 (HDAC6)	0.00662	17
CIE+FSS	072-hr	NURSA_Human_Endogenous_Complexome	BL3609 (MAZ)	0.00746	28
CIE+FSS	072-hr	NURSA_Human_Endogenous_Complexome	BL2266 (TDP1)	0.00749	25
CIE+FSS	072-hr	NURSA_Human_Endogenous_Complexome	BL5675 (ANKRD26)	0.00776	20
CIE+FSS	072-hr	NURSA_Human_Endogenous_Complexome	BL2766 (PRMT2)	0.00787	17
CIE+FSS	072-hr	NURSA_Human_Endogenous_Complexome	BL8312 (PAWR)	0.00873	20
CIE+FSS	072-hr	NURSA_Human_Endogenous_Complexome	BL5834 (KIAA1524)	0.00919	17
CIE+FSS	072-hr	NURSA_Human_Endogenous_Complexome	EPI-2282-1 (PDK2)	0.00919	16
CIE+FSS	072-hr	NURSA_Human_Endogenous_Complexome	BL2210 (LATS1)	0.00925	24
CIE+FSS	072-hr	NURSA_Human_Endogenous_Complexome	BL7746 (OBFC2A)	0.00934	19
CIE+FSS	072-hr	NURSA_Human_Endogenous_Complexome	BL8779 (SEPT9)	0.00974	36
CIE+FSS	072-hr	NURSA_Human_Endogenous_Complexome	BL4670 (PPP2R5D)	0.00975	41
CIE+FSS	072-hr	NURSA_Human_Endogenous_Complexome	BL5062 (POLH)	0.0102	30
CIE+FSS	072-hr	NURSA_Human_Endogenous_Complexome	CBC541 (CYLD)	0.0113	27
CIE+FSS	072-hr	NURSA_Human_Endogenous_Complexome	BL756 (CSNK2A2)	0.0114	43
CIE+FSS	072-hr	NURSA_Human_Endogenous_Complexome	BL8525 (CLASP2)	0.0125	30
CIE+FSS	072-hr	NURSA_Human_Endogenous_Complexome	CBC641 (CC2D1B)	0.0126	49
CIE+FSS	072-hr	NURSA_Human_Endogenous_Complexome	BL7338 (LRWD1)	0.0136	33
CIE+FSS	072-hr	NURSA_Human_Endogenous_Complexome	BL976 (PLK1)	0.0143	16
CIE+FSS	072-hr	NURSA_Human_Endogenous_Complexome	BL3238 (DDX28)	0.0143	17
CIE+FSS	072-hr	NURSA_Human_Endogenous_Complexome	BL1867 (TRIP4)	0.0152	23
CIE+FSS	072-hr	NURSA_Human_Endogenous_Complexome	EPI-2698-1 (APBB1IP)	0.0152	22
CIE+FSS	072-hr	NURSA_Human_Endogenous_Complexome	BL7063 (CHUK)	0.0158	31
CIE+FSS	072-hr	NURSA_Human_Endogenous_Complexome	BL8865 (PRKCA)	0.0161	22
CIE+FSS	072-hr	NURSA_Human_Endogenous_Complexome	BL8704 (DOCK4)	0.0169	13
CIE+FSS	072-hr	NURSA_Human_Endogenous_Complexome	BL1491 (NIPBL)	0.0173	15
CIE+FSS	072-hr	NURSA_Human_Endogenous_Complexome	CBC692 (GTPBP3)	0.0181	36
CIE+FSS	072-hr	NURSA_Human_Endogenous_Complexome	BL2373 (INPPL1)	0.0185	22
CIE+FSS	072-hr	NURSA_Human_Endogenous_Complexome	BL835 (MLL4)	0.0195	15
CIE+FSS	072-hr	NURSA_Human_Endogenous_Complexome	CBC691 (GTPBP2)	0.0196	48
CIE+FSS	072-hr	NURSA_Human_Endogenous_Complexome	BL3734 (CBX4)	0.0212	34
CIE+FSS	072-hr	NURSA_Human_Endogenous_Complexome	BL8654 (BCCIP)	0.0213	29
CIE+FSS	072-hr	NURSA_Human_Endogenous_Complexome	BL3695 (DLGAP5)	0.0218	42
CIE+FSS	072-hr	NURSA_Human_Endogenous_Complexome	BL3924 (PPP3CA)	0.0223	14
CIE+FSS	072-hr	NURSA_Human_Endogenous_Complexome	BL7408 (ZC3H3)	0.0224	17
CIE+FSS	072-hr	NURSA_Human_Endogenous_Complexome	BL755 (CSNK2A2)	0.0224	20
CIE+FSS	072-hr	NURSA_Human_Endogenous_Complexome	BL5157 (SGOL2)	0.0255	26
CIE+FSS	072-hr	NURSA_Human_Endogenous_Complexome	BL1113 (CENPH)	0.0267	25
CIE+FSS	072-hr	NURSA_Human_Endogenous_Complexome	BL9162 (CARD11)	0.0273	18
CIE+FSS	072-hr	NURSA_Human_Endogenous_Complexome	BL7872 (RAPGEF6)	0.0273	15
CIE+FSS	072-hr	NURSA_Human_Endogenous_Complexome	BL1097 (DYRK3)	0.0289	30
CIE+FSS	072-hr	NURSA_Human_Endogenous_Complexome	BL2256 (PRKRIR)	0.0299	20
CIE+FSS	072-hr	NURSA_Human_Endogenous_Complexome	BL6794 (XPA)	0.03	25
CIE+FSS	072-hr	NURSA_Human_Endogenous_Complexome	BL8688 (SET)	0.0303	20
CIE+FSS	072-hr	NURSA_Human_Endogenous_Complexome	BL1733 (SPEN)	0.0306	34
CIE+FSS	072-hr	NURSA_Human_Endogenous_Complexome	BL7984 (ABCB9)	0.0308	11
CIE+FSS	072-hr	NURSA_Human_Endogenous_Complexome	BL360 (HLTF)	0.0335	22
CIE+FSS	072-hr	NURSA_Human_Endogenous_Complexome	BL4945 (TRIP10)	0.0371	19
CIE+FSS	072-hr	NURSA_Human_Endogenous_Complexome	BL8252 (QSER1)	0.0395	30
CIE+FSS	072-hr	NURSA_Human_Endogenous_Complexome	SC-12739 (CSNK2B)	0.0408	16
CIE+FSS	072-hr	NURSA_Human_Endogenous_Complexome	EPI-1615-1 (CHUK)	0.0412	17
CIE+FSS	072-hr	NURSA_Human_Endogenous_Complexome	CBC572 (ESPL1)	0.0424	26
CIE+FSS	072-hr	NURSA_Human_Endogenous_Complexome	BL434 (NCOA1)	0.0476	51
CIE+FSS	072-hr	NURSA_Human_Endogenous_Complexome	a-HCV9 ()	0.0487	10
CIE+FSS	072-hr	NURSA_Human_Endogenous_Complexome	BL7008 (ZNF768)	0.049	18
CIE+FSS	072-hr	Reactome_2016	Membrane Trafficking_Homo sapiens_R-HSA-199991	6.81e-07	96
CIE+FSS	072-hr	Reactome_2016	Vesicle-mediated transport_Homo sapiens_R-HSA-5653656	1.54e-05	104
CIE+FSS	072-hr	Reactome_2016	Intra-Golgi and retrograde Golgi-to-ER traffic_Homo sapiens_R-HSA-6811442	3.45e-05	48
CIE+FSS	072-hr	Reactome_2016	RHO GTPases Activate WASPs and WAVEs_Homo sapiens_R-HSA-5663213	0.000262	13
CIE+FSS	072-hr	Reactome_2016	MASTL Facilitates Mitotic Progression_Homo sapiens_R-HSA-2465910	0.0011	7
CIE+FSS	072-hr	Reactome_2016	Pyruvate metabolism_Homo sapiens_R-HSA-70268	0.00225	9
CIE+FSS	072-hr	Reactome_2016	MAPK targets/ Nuclear events mediated by MAP kinases_Homo sapiens_R-HSA-450282	0.0168	10
CIE+FSS	072-hr	Reactome_2016	Regulation of TP53 Activity_Homo sapiens_R-HSA-5633007	0.0202	32
CIE+FSS	072-hr	Reactome_2016	TP53 Regulates Transcription of Genes Involved in Cytochrome C Release_Homo sapiens_R-HSA-6803204	0.0253	7
CIE+FSS	072-hr	BioPlex_2017	ACTR3B	5.08e-10	14
CIE+FSS	072-hr	BioPlex_2017	ACTR1B	6.23e-06	13
CIE+FSS	072-hr	BioPlex_2017	PDGFD	1.8e-05	9
CIE+FSS	072-hr	BioPlex_2017	DCTN1	0.000149	8
CIE+FSS	072-hr	BioPlex_2017	PDHB	0.00144	8
CIE+FSS	072-hr	BioPlex_2017	VPS13C	0.00891	5
CIE+FSS	072-hr	BioPlex_2017	FAM63B	0.012	9
CIE+FSS	072-hr	BioPlex_2017	SAMD4A	0.0192	6
CIE+FSS	072-hr	WikiPathways_2019_Human	Nonalcoholic fatty liver disease WP4396	0.000388	37
CIE+FSS	072-hr	WikiPathways_2019_Human	Photodynamic therapy-induced HIF-1 survival signaling WP3614	0.00144	11
CIE+FSS	072-hr	WikiPathways_2019_Human	Sterol Regulatory Element-Binding Proteins (SREBP) signalling WP1982	0.00934	21
CIE+FSS	072-hr	WikiPathways_2019_Human	Physiological and Pathological Hypertrophy of the Heart WP1528	0.023	8
CIE+FSS	072-hr	KEGG_2019_Human	Amyotrophic lateral sclerosis (ALS)	0.000542	19
CIE+FSS	072-hr	KEGG_2019_Human	Glycolysis / Gluconeogenesis	0.00312	20
CIE+FSS	072-hr	KEGG_2019_Human	Pyruvate metabolism	0.00765	13
CIE+FSS	072-hr	KEGG_2019_Human	Oxytocin signaling pathway	0.0126	33
CIE+FSS	072-hr	KEGG_2019_Mouse	Amyotrophic lateral sclerosis (ALS)	0.000662	19
CIE+FSS	072-hr	KEGG_2019_Mouse	Pyruvate metabolism	0.00179	14
CIE+FSS	072-hr	KEGG_2019_Mouse	Glycolysis / Gluconeogenesis	0.0027	20
CIE+FSS	072-hr	KEGG_2019_Mouse	Salmonella infection	0.011	20
CIE+FSS	072-hr	KEGG_2019_Mouse	Oxytocin signaling pathway	0.0136	33
CIE+FSS	072-hr	BioPlanet_2019	ERBB1 downstream pathway	8.39e-06	30
CIE+FSS	072-hr	BioPlanet_2019	Amyotrophic lateral sclerosis (ALS)	0.000224	20
CIE+FSS	072-hr	BioPlanet_2019	Glycolysis and gluconeogenesis	0.000372	23
CIE+FSS	072-hr	BioPlanet_2019	FSH regulation of apoptosis	0.00105	62
CIE+FSS	072-hr	BioPlanet_2019	Pyruvate metabolism	0.00674	16
CIE+FSS	072-hr	BioPlanet_2019	Glycolysis	0.00935	10
CIE+FSS	072-hr	BioPlanet_2019	Rheb GTPase activity by AMPK regulation	0.00947	5
CIE+FSS	072-hr	BioPlanet_2019	Nuclear events mediated by MAP kinases	0.0168	10
CIE+FSS	072-hr	BioPlanet_2019	Physiological and pathological hypertrophy of the heart	0.0276	8
CIE+FSS	072-hr	BioPlanet_2019	ATM-dependent DNA damage response	0.0358	18
CIE+FSS	072-hr	BioPlanet_2019	COPII-mediated vesicle transport	0.0426	4
CIE+FSS	072-hr	Jensen_TISSUES	Lymph	2.09e-25	216
CIE+FSS	072-hr	Jensen_TISSUES	Gut	2.23e-16	1320
CIE+FSS	072-hr	Jensen_TISSUES	Posterior_pharynx	0.0204	4
CIE+FSS	072-hr	Jensen_COMPARTMENTS	Transport_vesicle	2.95e-07	77
CIE+FSS	072-hr	Jensen_COMPARTMENTS	Vacuolar_part	9.99e-07	149
CIE+FSS	072-hr	Jensen_COMPARTMENTS	Neuron_part	1.74e-05	258
CIE+FSS	072-hr	Jensen_COMPARTMENTS	Vacuole	2.18e-05	228
CIE+FSS	072-hr	Jensen_COMPARTMENTS	Extracellular_region_part	4.61e-05	621
CIE+FSS	072-hr	Jensen_COMPARTMENTS	Glucosidase_II_complex	0.000285	19
CIE+FSS	072-hr	Jensen_COMPARTMENTS	Succinate_dehydrogenase_complex	0.000317	43
CIE+FSS	072-hr	Jensen_COMPARTMENTS	Endosomal_part	0.000498	88
CIE+FSS	072-hr	Jensen_COMPARTMENTS	Vesicle_membrane	0.000828	91
CIE+FSS	072-hr	Jensen_COMPARTMENTS	Somatodendritic_compartment	0.000895	139
CIE+FSS	072-hr	Jensen_COMPARTMENTS	Endosome_membrane	0.00108	82
CIE+FSS	072-hr	Jensen_COMPARTMENTS	Cytoplasmic_vesicle_part	0.00191	108
CIE+FSS	072-hr	Jensen_COMPARTMENTS	Pyruvate_dehydrogenase_complex	0.00198	5
CIE+FSS	072-hr	Jensen_COMPARTMENTS	Cytoplasmic_vesicle_membrane	0.00236	87
CIE+FSS	072-hr	Jensen_COMPARTMENTS	Mitochondrion	0.00402	149
CIE+FSS	072-hr	Jensen_COMPARTMENTS	Microtubule_bundle	0.0113	23
CIE+FSS	072-hr	Jensen_COMPARTMENTS	Endosome	0.014	143
CIE+FSS	072-hr	Jensen_COMPARTMENTS	Astral_microtubule	0.0147	24
CIE+FSS	072-hr	Jensen_COMPARTMENTS	Dendrite	0.016	96
CIE+FSS	072-hr	Jensen_COMPARTMENTS	Phosphomannomutase_complex	0.0195	14
CIE+FSS	072-hr	Jensen_COMPARTMENTS	Intramolecular_phosphotransferase_complex	0.0219	14
CIE+FSS	072-hr	GO_Biological_Process_2018	positive regulation of establishment of protein localization to mitochondrion (GO:1903749)	5.78e-05	34
CIE+FSS	072-hr	GO_Biological_Process_2018	protein modification by small protein conjugation (GO:0032446)	0.000537	74
CIE+FSS	072-hr	GO_Biological_Process_2018	mitochondrial fragmentation involved in apoptotic process (GO:0043653)	0.000597	5
CIE+FSS	072-hr	GO_Biological_Process_2018	protein targeting to mitochondrion (GO:0006626)	0.00117	17
CIE+FSS	072-hr	GO_Biological_Process_2018	positive regulation of apoptotic process (GO:0043065)	0.00218	70
CIE+FSS	072-hr	GO_Biological_Process_2018	mitochondrial outer membrane permeabilization (GO:0097345)	0.00297	5
CIE+FSS	072-hr	GO_Biological_Process_2018	RNA splicing (GO:0008380)	0.00383	31
CIE+FSS	072-hr	GO_Biological_Process_2018	positive regulation of apoptotic signaling pathway (GO:2001235)	0.00395	24
CIE+FSS	072-hr	GO_Biological_Process_2018	positive regulation of programmed cell death (GO:0043068)	0.00437	58
CIE+FSS	072-hr	GO_Biological_Process_2018	vesicle-mediated transport (GO:0016192)	0.0047	78
CIE+FSS	072-hr	GO_Biological_Process_2018	regulation of IRE1-mediated unfolded protein response (GO:1903894)	0.0192	4
CIE+FSS	072-hr	GO_Molecular_Function_2018	syntaxin binding (GO:0019905)	0.000199	22
CIE+FSS	072-hr	GO_Molecular_Function_2018	ubiquitin-protein transferase activity (GO:0004842)	0.0066	73
CIE+FSS	072-hr	miRTarBase_2017	hsa-miR-93-5p	1.15e-07	231
CIE+FSS	072-hr	miRTarBase_2017	hsa-miR-20a-5p	6.55e-06	193
CIE+FSS	072-hr	miRTarBase_2017	hsa-miR-526b-3p	0.00021	120
CIE+FSS	072-hr	miRTarBase_2017	hsa-miR-2467-3p	0.000482	88
CIE+FSS	072-hr	miRTarBase_2017	hsa-miR-4796-3p	0.000881	61
CIE+FSS	072-hr	miRTarBase_2017	hsa-miR-19a-3p	0.00148	106
CIE+FSS	072-hr	miRTarBase_2017	mmu-miR-34b-5p	0.00228	75
CIE+FSS	072-hr	miRTarBase_2017	hsa-miR-19b-3p	0.00372	126
CIE+FSS	072-hr	miRTarBase_2017	hsa-miR-181d-5p	0.00517	60
CIE+FSS	072-hr	miRTarBase_2017	hsa-miR-628-5p	0.00579	14
CIE+FSS	072-hr	miRTarBase_2017	hsa-miR-4724-5p	0.00764	27
CIE+FSS	072-hr	miRTarBase_2017	hsa-miR-3659	0.0143	18
CIE+FSS	072-hr	miRTarBase_2017	hsa-miR-4323	0.0151	19
CIE+FSS	072-hr	miRTarBase_2017	hsa-miR-664a-3p	0.0184	21
CIE+FSS	072-hr	miRTarBase_2017	hsa-miR-1199-5p	0.0203	19
CIE+FSS	072-hr	miRTarBase_2017	hsa-miR-6751-3p	0.0245	19
CIE+FSS	072-hr	miRTarBase_2017	hsa-miR-181b-5p	0.0254	72
CIE+FSS	072-hr	miRTarBase_2017	hsa-miR-181c-5p	0.039	58
CIE+FSS	072-hr	miRTarBase_2017	hsa-miR-4803	0.0442	18
CIE+FSS	168-hr	PPI_Hub_Proteins	ARRB1	0.000571	60
CIE+FSS	168-hr	PPI_Hub_Proteins	BCL2	0.000866	31
CIE+FSS	168-hr	PPI_Hub_Proteins	HSP90AB1	0.00324	40
CIE+FSS	168-hr	PPI_Hub_Proteins	NFKB2	0.0093	44
CIE+FSS	168-hr	PPI_Hub_Proteins	HNRNPA1	0.0263	29
CIE+FSS	168-hr	NURSA_Human_Endogenous_Complexome	BL2266 (TDP1)	0.000437	25
CIE+FSS	168-hr	NURSA_Human_Endogenous_Complexome	BL7647 (MAP3K7)	0.000474	38
CIE+FSS	168-hr	NURSA_Human_Endogenous_Complexome	BL4516 (ATRX)	0.000664	68
CIE+FSS	168-hr	NURSA_Human_Endogenous_Complexome	BL4546 (HMG20B)	0.0011	78
CIE+FSS	168-hr	NURSA_Human_Endogenous_Complexome	BL8865 (PRKCA)	0.00134	22
CIE+FSS	168-hr	NURSA_Human_Endogenous_Complexome	BL5062 (POLH)	0.00179	30
CIE+FSS	168-hr	NURSA_Human_Endogenous_Complexome	BL480 (UBE3A)	0.00213	38
CIE+FSS	168-hr	NURSA_Human_Endogenous_Complexome	BL5503 (HDAC6)	0.0022	17
CIE+FSS	168-hr	NURSA_Human_Endogenous_Complexome	BL531 (MCM10)	0.00238	105
CIE+FSS	168-hr	NURSA_Human_Endogenous_Complexome	EPI-1586-1 (MAPK1)	0.00248	19
CIE+FSS	168-hr	NURSA_Human_Endogenous_Complexome	BL8688 (SET)	0.00262	20
CIE+FSS	168-hr	NURSA_Human_Endogenous_Complexome	BL7201 (EPS8L2)	0.00354	42
CIE+FSS	168-hr	NURSA_Human_Endogenous_Complexome	BL8252 (QSER1)	0.00358	30
CIE+FSS	168-hr	NURSA_Human_Endogenous_Complexome	CS-9665B (CASP3)	0.00362	95
CIE+FSS	168-hr	NURSA_Human_Endogenous_Complexome	BL1761 (CTBP1)	0.00432	61
CIE+FSS	168-hr	NURSA_Human_Endogenous_Complexome	BL6699 (EIF3H)	0.005	63
CIE+FSS	168-hr	NURSA_Human_Endogenous_Complexome	BL5038 (CHD8)	0.00516	45
CIE+FSS	168-hr	NURSA_Human_Endogenous_Complexome	BL6794 (XPA)	0.00537	25
CIE+FSS	168-hr	NURSA_Human_Endogenous_Complexome	BL7408 (ZC3H3)	0.00643	17
CIE+FSS	168-hr	NURSA_Human_Endogenous_Complexome	BL7746 (OBFC2A)	0.00643	19
CIE+FSS	168-hr	NURSA_Human_Endogenous_Complexome	SC-543 (ESR1)	0.00682	87
CIE+FSS	168-hr	NURSA_Human_Endogenous_Complexome	BL773 (TREX1)	0.00701	58
CIE+FSS	168-hr	NURSA_Human_Endogenous_Complexome	BL1026 (INTS7)	0.00735	25
CIE+FSS	168-hr	NURSA_Human_Endogenous_Complexome	EPI-2282-1 (PDK2)	0.0076	16
CIE+FSS	168-hr	NURSA_Human_Endogenous_Complexome	BL3609 (MAZ)	0.00798	28
CIE+FSS	168-hr	NURSA_Human_Endogenous_Complexome	BL580 (MDC1)	0.00905	88
CIE+FSS	168-hr	NURSA_Human_Endogenous_Complexome	BL391 (RAD21)	0.00915	37
CIE+FSS	168-hr	NURSA_Human_Endogenous_Complexome	BL434 (NCOA1)	0.00929	51
CIE+FSS	168-hr	NURSA_Human_Endogenous_Complexome	BL2600 (BRIP1)	0.00958	62
CIE+FSS	168-hr	NURSA_Human_Endogenous_Complexome	BL1112 (CENPH)	0.00991	11
CIE+FSS	168-hr	NURSA_Human_Endogenous_Complexome	CBC572 (ESPL1)	0.0107	26
CIE+FSS	168-hr	NURSA_Human_Endogenous_Complexome	CBC641 (CC2D1B)	0.0114	49
CIE+FSS	168-hr	NURSA_Human_Endogenous_Complexome	BL5783 (WDR44)	0.0116	19
CIE+FSS	168-hr	NURSA_Human_Endogenous_Complexome	BL5826 (ORC6L)	0.0121	66
CIE+FSS	168-hr	NURSA_Human_Endogenous_Complexome	BL8524 (CLASP2)	0.0121	46
CIE+FSS	168-hr	NURSA_Human_Endogenous_Complexome	BL2846 (MED27)	0.0123	34
CIE+FSS	168-hr	NURSA_Human_Endogenous_Complexome	BL1733 (SPEN)	0.0123	34
CIE+FSS	168-hr	NURSA_Human_Endogenous_Complexome	BL406 (RFC3)	0.0127	67
CIE+FSS	168-hr	NURSA_Human_Endogenous_Complexome	EPI-1236-1 (MAP2K2)	0.0129	24
CIE+FSS	168-hr	NURSA_Human_Endogenous_Complexome	BL4783 (AKT1S1)	0.0132	45
CIE+FSS	168-hr	NURSA_Human_Endogenous_Complexome	BL2712 (FANCE)	0.0135	35
CIE+FSS	168-hr	NURSA_Human_Endogenous_Complexome	BL7740 (CCNK)	0.0137	41
CIE+FSS	168-hr	NURSA_Human_Endogenous_Complexome	BL6011 (PHIP)	0.0138	42
CIE+FSS	168-hr	NURSA_Human_Endogenous_Complexome	BL1242 (MAML2)	0.0142	63
CIE+FSS	168-hr	NURSA_Human_Endogenous_Complexome	BL677 (LEO1)	0.0145	42
CIE+FSS	168-hr	NURSA_Human_Endogenous_Complexome	BL8796 (DAB2IP)	0.015	27
CIE+FSS	168-hr	NURSA_Human_Endogenous_Complexome	BL9162 (CARD11)	0.0151	18
CIE+FSS	168-hr	NURSA_Human_Endogenous_Complexome	BL6624 (FOXC2)	0.0152	19
CIE+FSS	168-hr	NURSA_Human_Endogenous_Complexome	BL8473 (MADD)	0.0152	40
CIE+FSS	168-hr	NURSA_Human_Endogenous_Complexome	BL5845 (CCDC82)	0.0163	24
CIE+FSS	168-hr	NURSA_Human_Endogenous_Complexome	BL2256 (PRKRIR)	0.0163	20
CIE+FSS	168-hr	NURSA_Human_Endogenous_Complexome	CBC2032 (ZMYND8)	0.017	72
CIE+FSS	168-hr	NURSA_Human_Endogenous_Complexome	BL4545 (HMG20B)	0.0171	47
CIE+FSS	168-hr	NURSA_Human_Endogenous_Complexome	CBC541 (CYLD)	0.0193	27
CIE+FSS	168-hr	NURSA_Human_Endogenous_Complexome	BL7063 (CHUK)	0.0194	31
CIE+FSS	168-hr	NURSA_Human_Endogenous_Complexome	BL755 (CSNK2A2)	0.0194	20
CIE+FSS	168-hr	NURSA_Human_Endogenous_Complexome	BL7008 (ZNF768)	0.0194	18
CIE+FSS	168-hr	NURSA_Human_Endogenous_Complexome	BL7338 (LRWD1)	0.0195	33
CIE+FSS	168-hr	NURSA_Human_Endogenous_Complexome	BL1544 (TTK)	0.0196	74
CIE+FSS	168-hr	NURSA_Human_Endogenous_Complexome	BL8704 (DOCK4)	0.0198	13
CIE+FSS	168-hr	NURSA_Human_Endogenous_Complexome	BL2229 (FIGNL1)	0.0202	51
CIE+FSS	168-hr	NURSA_Human_Endogenous_Complexome	BL2373 (INPPL1)	0.0204	22
CIE+FSS	168-hr	NURSA_Human_Endogenous_Complexome	BL325 (NCOA2)	0.0205	36
CIE+FSS	168-hr	NURSA_Human_Endogenous_Complexome	BL7477 (CHTF18)	0.0223	63
CIE+FSS	168-hr	NURSA_Human_Endogenous_Complexome	BL2462 (DDX5)	0.0228	84
CIE+FSS	168-hr	NURSA_Human_Endogenous_Complexome	BL5415 (DHX57)	0.0231	29
CIE+FSS	168-hr	NURSA_Human_Endogenous_Complexome	BL1097 (DYRK3)	0.0231	30
CIE+FSS	168-hr	NURSA_Human_Endogenous_Complexome	BL1806 (MTA1)	0.0235	29
CIE+FSS	168-hr	NURSA_Human_Endogenous_Complexome	BL2762 (HNRNPU)	0.0235	42
CIE+FSS	168-hr	NURSA_Human_Endogenous_Complexome	CBC692 (GTPBP3)	0.0238	36
CIE+FSS	168-hr	NURSA_Human_Endogenous_Complexome	BL4485 (KDM5C)	0.0239	41
CIE+FSS	168-hr	NURSA_Human_Endogenous_Complexome	BL3734 (CBX4)	0.0239	34
CIE+FSS	168-hr	NURSA_Human_Endogenous_Complexome	BL3924 (PPP3CA)	0.0242	14
CIE+FSS	168-hr	NURSA_Human_Endogenous_Complexome	BL2766 (PRMT2)	0.0242	17
CIE+FSS	168-hr	NURSA_Human_Endogenous_Complexome	BL437 (NCOA2)	0.0243	66
CIE+FSS	168-hr	NURSA_Human_Endogenous_Complexome	BL1425 (FOXO1)	0.0248	63
CIE+FSS	168-hr	NURSA_Human_Endogenous_Complexome	EPI-1615-1 (CHUK)	0.0249	17
CIE+FSS	168-hr	NURSA_Human_Endogenous_Complexome	BL1491 (NIPBL)	0.0249	15
CIE+FSS	168-hr	NURSA_Human_Endogenous_Complexome	BL7558 (UPF1)	0.0249	54
CIE+FSS	168-hr	NURSA_Human_Endogenous_Complexome	BL2366 (KIAA0528)	0.0249	61
CIE+FSS	168-hr	NURSA_Human_Endogenous_Complexome	BL2257 (PRKRIR)	0.0251	25
CIE+FSS	168-hr	NURSA_Human_Endogenous_Complexome	BL1042 (AGAP1)	0.0257	66
CIE+FSS	168-hr	NURSA_Human_Endogenous_Complexome	BL360 (HLTF)	0.0259	22
CIE+FSS	168-hr	NURSA_Human_Endogenous_Complexome	BL5834 (KIAA1524)	0.0266	17
CIE+FSS	168-hr	NURSA_Human_Endogenous_Complexome	BL835 (MLL4)	0.0271	15
CIE+FSS	168-hr	NURSA_Human_Endogenous_Complexome	BL5800 (GSG2)	0.0271	17
CIE+FSS	168-hr	NURSA_Human_Endogenous_Complexome	BL6346 (ATF2)	0.0274	27
CIE+FSS	168-hr	NURSA_Human_Endogenous_Complexome	BL2854 (MED18)	0.0277	34
CIE+FSS	168-hr	NURSA_Human_Endogenous_Complexome	BL7340 (LRWD1)	0.0277	37
CIE+FSS	168-hr	NURSA_Human_Endogenous_Complexome	BL1118 (SMC5)	0.0277	34
CIE+FSS	168-hr	NURSA_Human_Endogenous_Complexome	BL1028 (INTS9)	0.0282	42
CIE+FSS	168-hr	NURSA_Human_Endogenous_Complexome	BL435 (NCOA1)	0.0287	66
CIE+FSS	168-hr	NURSA_Human_Endogenous_Complexome	CBC2031 (ZMYND8)	0.0296	85
CIE+FSS	168-hr	NURSA_Human_Endogenous_Complexome	BL2588 (NCOR2)	0.0299	49
CIE+FSS	168-hr	NURSA_Human_Endogenous_Complexome	BL8641 (MINK1)	0.0299	45
CIE+FSS	168-hr	NURSA_Human_Endogenous_Complexome	BL5157 (SGOL2)	0.0299	26
CIE+FSS	168-hr	NURSA_Human_Endogenous_Complexome	BL5913 (NUCKS1)	0.0301	52
CIE+FSS	168-hr	NURSA_Human_Endogenous_Complexome	BL1706 (PHB2)	0.0301	51
CIE+FSS	168-hr	NURSA_Human_Endogenous_Complexome	BL9187 (C19orf62)	0.0304	20
CIE+FSS	168-hr	NURSA_Human_Endogenous_Complexome	BL5675 (ANKRD26)	0.0304	20
CIE+FSS	168-hr	NURSA_Human_Endogenous_Complexome	BL1867 (TRIP4)	0.0305	23
CIE+FSS	168-hr	NURSA_Human_Endogenous_Complexome	EPI-2698-1 (APBB1IP)	0.0305	22
CIE+FSS	168-hr	NURSA_Human_Endogenous_Complexome	SC-71539 (MAGEA1)	0.0305	63
CIE+FSS	168-hr	NURSA_Human_Endogenous_Complexome	BL2780 (SUV39H1)	0.0311	41
CIE+FSS	168-hr	NURSA_Human_Endogenous_Complexome	BL2272 (TCF12)	0.0315	80
CIE+FSS	168-hr	NURSA_Human_Endogenous_Complexome	BL7903 (C16orf53)	0.032	41
CIE+FSS	168-hr	NURSA_Human_Endogenous_Complexome	BL3695 (DLGAP5)	0.0324	42
CIE+FSS	168-hr	NURSA_Human_Endogenous_Complexome	BL756 (CSNK2A2)	0.0325	43
CIE+FSS	168-hr	NURSA_Human_Endogenous_Complexome	BL8312 (PAWR)	0.0326	20
CIE+FSS	168-hr	NURSA_Human_Endogenous_Complexome	BL5495 (RAD18)	0.0333	98
CIE+FSS	168-hr	NURSA_Human_Endogenous_Complexome	BL2127 (HDAC3)	0.0334	78
CIE+FSS	168-hr	NURSA_Human_Endogenous_Complexome	PHF8 (PHF8)	0.0334	41
CIE+FSS	168-hr	NURSA_Human_Endogenous_Complexome	a-HCV9 ()	0.0335	10
CIE+FSS	168-hr	NURSA_Human_Endogenous_Complexome	BL9468 (CLOCK)	0.0335	39
CIE+FSS	168-hr	NURSA_Human_Endogenous_Complexome	BL4184 (USP16)	0.0339	31
CIE+FSS	168-hr	NURSA_Human_Endogenous_Complexome	BL7872 (RAPGEF6)	0.0342	15
CIE+FSS	168-hr	NURSA_Human_Endogenous_Complexome	BL7472 (ADRM1)	0.0348	45
CIE+FSS	168-hr	NURSA_Human_Endogenous_Complexome	BL2763 (HNRNPU)	0.0351	47
CIE+FSS	168-hr	NURSA_Human_Endogenous_Complexome	BL460 (RBM14)	0.0356	35
CIE+FSS	168-hr	NURSA_Human_Endogenous_Complexome	BL8525 (CLASP2)	0.0356	30
CIE+FSS	168-hr	NURSA_Human_Endogenous_Complexome	BL2210 (LATS1)	0.0366	24
CIE+FSS	168-hr	NURSA_Human_Endogenous_Complexome	EPI-2610-1 (BAG2)	0.037	12
CIE+FSS	168-hr	NURSA_Human_Endogenous_Complexome	BL938 (SP1)	0.0374	109
CIE+FSS	168-hr	NURSA_Human_Endogenous_Complexome	SC-67022 (SPDEF)	0.0378	50
[truncated: 131 more rows]
